# Supplementary material for: Classifying the tumor immune microenvironment in cervical cancer based on nuclear cytoplasmic consistent genes
Source: Sci Rep. 2025 Nov 28;15:42703. doi: 10.1038/s41598-025-26740-4 (PMC12663427; doi:10.1038/s41598-025-26740-4)
Supplement: Supplementary file 1 — Supplementary Material 1 [file 41598_2025_26740_MOESM1_ESM.xlsx]

## Sheet: S1
Table. S1 The primers of qRT-PCR.
number	gene	F-prime	R-prime
1	GAPDH	ACAACTTTGGTATCGTGGAAGG	GCCATCACGCCACAGTTTC
2	LMNB1	AAGCATGAAACGCGCTTGG	AGTTTGGCATGGTAAGTCTGC
3	RPLP0	AGCCCAGAACACTGGTCTC	ACTCAGGATTTCAATGGTGCC
4	TTC3	TCACTGTGGCGGATTATGCC	GTAAAGCTGAGTCACACGAACAT
5	ACTR3	TTGAGTGGTGGTAGATTGAAGC	CCAAACTGCATATCGCTGCAT
6	MGST1	ATGACAGAGTAGAACGTGTACGC	TACAGGAGGCCAATTCCAAGA
