# Supplementary material for: Classifying the tumor immune microenvironment in cervical cancer based on nuclear cytoplasmic consistent genes
Source: Sci Rep. 2025 Nov 28;15:42703. doi: 10.1038/s41598-025-26740-4 (PMC12663427; doi:10.1038/s41598-025-26740-4)
Supplement: Supplementary file 2 — Supplementary Material 2 [file 41598_2025_26740_MOESM2_ESM.xlsx]

## Sheet: S2
Table S2. The 361 DEGs of scRNA-seq in malignant epithelial vs normal epithelial cells
	symbol	p_val	avg_log2FC	pct.1	pct.2	p_val_adj
1	AGR2	0	-1.81248	0.483	0.943	0
2	TFF3	2.87052e-273	-2.428	0.437	0.892	1.00784e-268
3	TMEM176B	7.92565e-252	-0.901239	0.292	0.793	2.7827e-247
4	PIGR	5.3095e-246	-1.35362	0.377	0.798	1.86416e-241
5	WFDC2	1.07553e-244	-2.05437	0.618	0.899	3.77618e-240
6	MUC5B	1.22573e-233	-1.76069	0.369	0.775	4.30355e-229
7	RARRES2	3.11399e-233	-1.20502	0.302	0.777	1.09332e-228
8	DEFB1	3.13739e-227	-1.55044	0.383	0.794	1.10154e-222
9	ASRGL1	1.31459e-221	-0.894202	0.333	0.793	4.61552e-217
10	MUC1	4.72831e-219	-0.976691	0.477	0.888	1.66011e-214
11	CP	1.19174e-201	-1.01478	0.258	0.688	4.1842e-197
12	TIMP1	7.99303e-198	-0.99032	0.587	0.953	2.80635e-193
13	CLDN10	5.29767e-193	-1.08987	0.277	0.732	1.86001e-188
14	TMEM176A	1.21606e-182	-0.668812	0.27	0.721	4.26959e-178
15	C3	1.33315e-182	-1.23368	0.403	0.788	4.6807e-178
16	TMEM205	5.95776e-177	-0.684207	0.43	0.818	2.09177e-172
17	CCPG1	2.51072e-176	-0.715168	0.318	0.703	8.81514e-172
18	SCGB2A1	2.06995e-174	-1.27113	0.354	0.757	7.2676e-170
19	XBP1	2.94536e-174	-0.990015	0.582	0.902	1.03411e-169
20	SORL1	3.71146e-174	-0.842871	0.257	0.654	1.30309e-169
21	FCGRT	3.44579e-171	-0.694985	0.399	0.803	1.20982e-166
22	CLU	5.63196e-169	-1.44884	0.452	0.836	1.97738e-164
23	SLPI	1.89437e-158	-2.06807	0.791	0.981	6.65115e-154
24	RASD1	2.72168e-158	-1.06802	0.353	0.761	9.55582e-154
25	PGRMC1	1.09421e-157	-0.590034	0.506	0.851	3.84175e-153
26	LCN2	1.18384e-155	-1.69379	0.629	0.92	4.15647e-151
27	PLPP2	5.6263e-155	-0.628845	0.445	0.84	1.97539e-150
28	FCGBP	2.78135e-154	-1.39592	0.285	0.659	9.76532e-150
29	TSPAN13	6.27587e-153	-0.497649	0.273	0.661	2.20346e-148
30	TSPAN1	8.08463e-150	-0.669148	0.392	0.831	2.83851e-145
31	QPRT	3.19453e-145	-0.458719	0.266	0.681	1.1216e-140
32	SMIM14	2.35404e-144	-0.591351	0.347	0.702	8.26504e-140
33	SERPINA1	2.88602e-143	-0.803231	0.338	0.745	1.01328e-138
34	TCEA3	2.22203e-142	-0.443971	0.314	0.689	7.80153e-138
35	GPRC5C	6.56308e-142	-0.477057	0.303	0.707	2.3043e-137
36	GCHFR	4.33882e-141	-0.52464	0.329	0.691	1.52336e-136
37	EPCAM	2.24646e-138	-0.698671	0.516	0.921	7.88731e-134
38	TMEM59	3.48503e-138	-0.605771	0.731	0.945	1.22359e-133
39	RNASET2	3.97192e-138	-0.692563	0.556	0.876	1.39454e-133
40	CD63	4.62801e-135	-0.677052	0.785	0.97	1.6249e-130
41	GOLM1	9.72165e-135	-0.375086	0.268	0.646	3.41327e-130
42	ZG16B	1.25688e-134	-0.596555	0.255	0.619	4.41289e-130
43	ERGIC1	7.03712e-134	-0.419067	0.307	0.66	2.47073e-129
44	STARD10	2.14741e-131	-0.499583	0.357	0.726	7.53954e-127
45	TMX4	1.31521e-129	-0.594545	0.408	0.748	4.61769e-125
46	SAA2	5.53739e-129	-1.82755	0.297	0.608	1.94418e-124
47	KRT18	4.61795e-128	-0.689874	0.703	0.972	1.62136e-123
48	TSC22D1	6.36207e-127	-0.73316	0.483	0.841	2.23372e-122
49	S100A6	4.44747e-126	-0.533818	0.966	0.998	1.56151e-121
50	CYB5A	1.46796e-125	-0.484899	0.46	0.795	5.15401e-121
51	SLC44A4	1.70597e-125	-0.471544	0.371	0.808	5.98967e-121
52	APLP2	5.82682e-125	-0.513837	0.52	0.837	2.0458e-120
53	MLEC	3.64718e-123	-0.526997	0.508	0.827	1.28052e-118
54	DNAJC3	2.5642e-121	-0.485615	0.461	0.789	9.0029e-117
55	PDIA4	3.21195e-121	-0.557718	0.529	0.858	1.12772e-116
56	HOXB2	8.2172e-121	-0.423772	0.268	0.608	2.88506e-116
57	MGST2	4.30753e-120	-0.429149	0.402	0.763	1.51237e-115
58	SPINT1	5.31782e-119	-0.445324	0.461	0.834	1.86709e-114
59	GALNT6	2.67179e-118	-0.348602	0.273	0.612	9.38066e-114
60	CST3	2.2585e-116	-0.568459	0.749	0.98	7.92959e-112
61	DPM3	3.49484e-114	-0.394217	0.472	0.805	1.22704e-109
62	LGALS3	5.63823e-114	-0.588192	0.826	0.984	1.97958e-109
63	CTSZ	8.05633e-113	-0.393016	0.366	0.7	2.82858e-108
64	FUCA1	4.44755e-112	-0.363422	0.258	0.598	1.56154e-107
65	TST	1.00487e-111	-0.44153	0.366	0.719	3.5281e-107
66	CEBPD	4.48141e-111	-0.711261	0.376	0.702	1.57342e-106
67	NUCB2	6.68872e-110	-0.648161	0.491	0.789	2.34841e-105
68	AHCYL1	2.44097e-109	-0.317337	0.343	0.671	8.57026e-105
69	MSLN	8.58722e-109	-0.561921	0.265	0.609	3.01497e-104
70	CD55	1.09473e-108	-0.597556	0.594	0.912	3.8436e-104
71	SRD5A3	2.04472e-108	-0.55856	0.299	0.614	7.179e-104
72	TTC3	2.77503e-108	-0.40163	0.473	0.781	9.74313e-104
73	HSD17B4	1.20377e-107	-0.316392	0.313	0.635	4.22642e-103
74	PON2	5.50929e-106	-0.362225	0.379	0.722	1.93431e-101
75	B2M	8.17368e-106	0.764914	0.983	0.996	2.86978e-101
76	CPD	4.25923e-105	-0.302879	0.356	0.703	1.49542e-100
77	PRDX4	1.65625e-104	-0.435554	0.511	0.835	5.81509e-100
78	POR	3.08024e-104	-0.35038	0.349	0.681	1.08147e-99
79	HOXB7	3.29873e-104	-0.313338	0.314	0.654	1.15818e-99
80	NECTIN2	4.65922e-104	-0.287257	0.379	0.745	1.63585e-99
81	CEBPB	7.36829e-103	-0.634778	0.497	0.791	2.58701e-98
82	LMAN1	1.52226e-102	-0.538134	0.539	0.811	5.34465e-98
83	PTTG1IP	1.86312e-100	-0.485081	0.514	0.823	6.54142e-96
84	SERPINB6	3.65575e-100	-0.41488	0.455	0.78	1.28353e-95
85	FBLN1	9.60759e-100	-0.590746	0.354	0.671	3.37322e-95
86	ALDH2	1.02564e-99	-0.311202	0.369	0.731	3.60101e-95
87	IGFBP3	2.34741e-99	-0.666132	0.261	0.581	8.24177e-95
88	SLC39A7	2.89948e-99	-0.329635	0.353	0.672	1.01801e-94
89	CNDP2	4.65196e-99	-0.35191	0.4	0.712	1.6333e-94
90	SH3YL1	1.0883e-98	-0.318198	0.4	0.718	3.82101e-94
91	CTSB	1.5058e-98	-0.698863	0.721	0.945	5.28686e-94
92	SMIM22	2.49225e-98	-0.393965	0.447	0.861	8.75029e-94
93	TMC5	2.51204e-97	-0.275433	0.338	0.721	8.81978e-93
94	TGM2	9.50947e-97	-0.416028	0.299	0.628	3.33878e-92
95	SAA1	1.04255e-96	-1.63916	0.523	0.737	3.66039e-92
96	A4GALT	2.13596e-96	-0.37297	0.291	0.609	7.49935e-92
97	OSTC	3.10369e-96	-0.475686	0.573	0.856	1.0897e-91
98	PEBP1	5.23947e-96	-0.504368	0.689	0.921	1.83958e-91
99	TPM2	1.02945e-95	-0.466276	0.351	0.68	3.61439e-91
100	TM9SF3	1.05918e-95	-0.364335	0.394	0.7	3.7188e-91
101	MLPH	1.08915e-95	-0.255771	0.282	0.634	3.82402e-91
102	TMEM14C	1.21116e-95	-0.369472	0.574	0.859	4.25237e-91
103	S100A13	2.01452e-95	-0.41844	0.585	0.913	7.07296e-91
104	TNFAIP2	3.79567e-95	-0.270841	0.384	0.712	1.33266e-90
105	GOT1	6.49564e-94	-0.316085	0.287	0.574	2.28062e-89
106	SORD	6.81621e-94	-0.278916	0.323	0.634	2.39317e-89
107	ATP1B1	1.07663e-93	-0.413299	0.492	0.847	3.78006e-89
108	PRXL2A	2.3835e-93	-0.591126	0.41	0.709	8.36848e-89
109	MAGED1	2.91563e-93	-0.362824	0.311	0.634	1.02368e-88
110	DHRS3	9.04001e-93	-0.290764	0.305	0.619	3.17395e-88
111	HLA-DMA	1.29302e-92	-0.433258	0.421	0.733	4.53981e-88
112	TMED10	1.75216e-92	-0.453951	0.609	0.882	6.15183e-88
113	MAGEF1	3.112e-91	-0.273244	0.273	0.57	1.09262e-86
114	RBM47	4.67984e-91	-0.290054	0.321	0.645	1.64309e-86
115	KRT8	4.68143e-91	-0.515667	0.633	0.952	1.64365e-86
116	B4GALT1	6.37657e-91	-0.425321	0.426	0.736	2.23881e-86
117	PLPP5	1.24226e-90	-0.27874	0.31	0.626	4.36159e-86
118	SIL1	4.20054e-90	-0.283707	0.256	0.545	1.47481e-85
119	NR2F6	9.10551e-90	-0.290662	0.26	0.546	3.19694e-85
120	FAM3C	1.00283e-89	-0.425407	0.415	0.71	3.52095e-85
121	PNKD	1.24701e-89	-0.355842	0.526	0.826	4.37826e-85
122	MRPL33	2.52979e-89	-0.373744	0.593	0.87	8.88209e-85
123	MGST1	2.89104e-89	-0.301204	0.406	0.776	1.01505e-84
124	ERLEC1	1.86271e-88	-0.427636	0.452	0.749	6.53996e-84
125	ARL1	3.1035e-88	-0.326883	0.439	0.735	1.08964e-83
126	RRBP1	2.31418e-87	-0.313827	0.596	0.888	8.12507e-83
127	CHPF	2.6786e-87	-0.360994	0.261	0.544	9.40458e-83
128	CANX	7.72218e-87	-0.359945	0.633	0.893	2.71126e-82
129	IGFBP4	1.16644e-86	-0.40829	0.435	0.772	4.09538e-82
130	TPBG	1.31664e-86	-0.265872	0.292	0.586	4.62271e-82
131	CYBA	2.24418e-86	-0.700392	0.74	0.919	7.8793e-82
132	ASAH1	3.00608e-86	-0.318429	0.437	0.732	1.05544e-81
133	ITGA6	5.38583e-86	-0.341304	0.391	0.709	1.89097e-81
134	CD9	1.11655e-85	-0.504801	0.714	0.961	3.92022e-81
135	CXXC5	1.28953e-85	-0.290949	0.295	0.608	4.52756e-81
136	IER3	3.50743e-85	-0.789777	0.635	0.889	1.23146e-80
137	CFB	2.86456e-84	-0.653071	0.265	0.542	1.00575e-79
138	NFIC	4.69083e-84	-0.314346	0.421	0.717	1.64695e-79
139	SEC11C	2.00329e-83	-0.49592	0.476	0.735	7.03355e-79
140	SERPING1	3.52825e-83	-0.355115	0.299	0.59	1.23877e-78
141	GFPT1	5.62882e-83	-0.258031	0.38	0.695	1.97628e-78
142	PDIA3	6.82979e-83	-0.439277	0.744	0.951	2.39794e-78
143	CRIP2	1.6112e-82	-0.393947	0.366	0.679	5.65694e-78
144	MT-ND3	1.33687e-81	-0.66732	0.914	0.974	4.69376e-77
145	CYB561	1.56657e-81	-0.251754	0.261	0.545	5.50023e-77
146	NANS	3.14232e-81	-0.269586	0.468	0.767	1.10327e-76
147	RPN2	8.1397e-81	-0.396785	0.611	0.874	2.85785e-76
148	MAGED2	1.51537e-80	-0.296152	0.439	0.757	5.32045e-76
149	SCP2	2.49577e-80	-0.335909	0.566	0.832	8.76266e-76
150	GLRX	2.7933e-80	-0.327888	0.29	0.568	9.80727e-76
151	RABAC1	2.97833e-80	-0.361726	0.611	0.879	1.04569e-75
152	ADI1	3.25729e-79	-0.279545	0.511	0.82	1.14363e-74
153	RBP1	5.39332e-79	-0.326589	0.301	0.604	1.8936e-74
154	ARF4	5.61e-79	-0.286175	0.618	0.881	1.96967e-74
155	SH3BGRL3	6.04504e-79	1.03527	0.834	0.913	2.12241e-74
156	HDLBP	8.85242e-79	-0.312346	0.571	0.853	3.10808e-74
157	SSR4	1.38381e-78	-0.40595	0.859	0.976	4.85857e-74
158	C1orf122	1.49787e-78	-0.313725	0.338	0.607	5.25903e-74
159	KRTCAP3	1.58506e-78	-0.271147	0.375	0.69	5.56514e-74
160	LMAN2	2.20194e-78	-0.355927	0.626	0.872	7.73101e-74
161	TOB1	2.9674e-78	-0.405736	0.488	0.788	1.04185e-73
162	TPT1	5.09181e-78	-0.329458	0.985	0.999	1.78774e-73
163	VGLL4	5.58171e-78	-0.251059	0.34	0.623	1.95974e-73
164	ALG5	1.75949e-77	-0.250782	0.353	0.639	6.17758e-73
165	CDC42EP4	6.1439e-77	-0.276068	0.272	0.546	2.15712e-72
166	SEC62	4.50367e-76	-0.362317	0.663	0.908	1.58124e-71
167	NPC2	5.70941e-76	-0.377879	0.626	0.887	2.00457e-71
168	SELENOS	6.35503e-76	-0.342644	0.564	0.844	2.23125e-71
169	MT-CO3	9.26138e-76	-0.470112	0.955	0.985	3.25167e-71
170	MIDN	1.97327e-75	-0.391464	0.45	0.73	6.92817e-71
171	SPCS1	4.38051e-75	-0.343688	0.658	0.902	1.538e-70
172	EID1	5.29733e-75	-0.462241	0.558	0.802	1.85989e-70
173	MANF	9.60268e-75	-0.366371	0.484	0.758	3.3715e-70
174	KLF4	1.41471e-74	-0.526291	0.408	0.69	4.96704e-70
175	ACTB	1.66787e-74	0.761497	0.971	0.993	5.8559e-70
176	PDIA6	2.40057e-74	-0.4304	0.689	0.909	8.42841e-70
177	ARMCX3	9.72616e-74	-0.280659	0.311	0.6	3.41485e-69
178	CD81	2.88176e-73	-0.568031	0.499	0.744	1.01179e-68
179	MISP	3.32048e-72	-0.316146	0.318	0.621	1.16582e-67
180	MYL6B	3.59432e-72	-0.26171	0.408	0.687	1.26196e-67
181	CNPY2	3.92531e-72	-0.320835	0.329	0.589	1.37818e-67
182	KDELR1	4.59354e-72	-0.328573	0.641	0.885	1.61279e-67
183	NDUFA4	3.72965e-71	-0.428994	0.778	0.963	1.30948e-66
184	TSPAN3	6.16837e-71	-0.294699	0.477	0.824	2.16572e-66
185	ID1	9.65879e-71	-0.420296	0.531	0.843	3.3912e-66
186	KLF5	1.07937e-70	-0.366764	0.526	0.822	3.78965e-66
187	SLC40A1	1.18824e-70	-0.307181	0.365	0.709	4.17192e-66
188	MYDGF	1.31144e-70	-0.37221	0.604	0.865	4.60448e-66
189	DDR1	2.02557e-70	-0.253322	0.43	0.744	7.11179e-66
190	HSPA5	2.79814e-70	-0.408426	0.748	0.938	9.82428e-66
191	LGALS3BP	4.35141e-70	-0.352228	0.566	0.891	1.52778e-65
192	PRDX2	5.55166e-70	-0.394689	0.683	0.93	1.94919e-65
193	TCIM	2.61562e-69	-0.28376	0.275	0.556	9.18343e-65
194	DNAJB9	1.74529e-67	-0.268498	0.258	0.511	6.1277e-63
195	KDELR2	1.07977e-66	-0.275857	0.564	0.825	3.79109e-62
196	CLDN3	1.92778e-66	-0.280429	0.435	0.838	6.76844e-62
197	GOLGB1	6.95433e-66	-0.28918	0.544	0.812	2.44166e-61
198	DNAJC15	8.15618e-66	-0.342075	0.51	0.759	2.86364e-61
199	GNAS	3.64004e-65	-0.389439	0.775	0.947	1.27802e-60
200	LAMP1	2.02087e-64	-0.271669	0.552	0.818	7.09527e-60
201	CTSD	6.79413e-64	-0.368497	0.586	0.844	2.38542e-59
202	SLC16A3	2.42856e-63	-0.268951	0.406	0.691	8.52668e-59
203	SDF2L1	1.03496e-62	-0.324806	0.527	0.797	3.63376e-58
204	CXCL1	2.97113e-62	-0.843907	0.348	0.597	1.04316e-57
205	BAG1	4.76677e-62	-0.277702	0.551	0.807	1.67361e-57
206	TMED2	5.89807e-62	-0.314417	0.583	0.839	2.07081e-57
207	HMGB3	6.61978e-62	-0.374978	0.41	0.666	2.32421e-57
208	RBBP7	1.37408e-61	-0.294137	0.551	0.8	4.82441e-57
209	CUTA	2.31117e-61	-0.316386	0.647	0.899	8.11452e-57
210	PPP1CB	3.93028e-61	-0.288122	0.571	0.812	1.37992e-56
211	PPIB	1.1927e-60	-0.435441	0.835	0.967	4.18758e-56
212	HSP90B1	1.35647e-60	-0.335145	0.774	0.951	4.76257e-56
213	MT-ND4	1.7093e-60	-0.428678	0.911	0.976	6.00134e-56
214	RHOB	1.77954e-60	-0.490603	0.565	0.832	6.24797e-56
215	FIS1	2.64048e-60	-0.255528	0.614	0.869	9.27073e-56
216	HERPUD1	2.06477e-59	-0.253252	0.561	0.833	7.24939e-55
217	FABP5	5.45891e-59	1.56671	0.62	0.457	1.91662e-54
218	ITM2C	7.80486e-59	-0.31796	0.446	0.756	2.74029e-54
219	NDUFC1	2.9887e-58	-0.294687	0.664	0.897	1.04933e-53
220	IL32	3.56333e-58	0.96064	0.759	0.696	1.25108e-53
221	MPST	3.76345e-58	-0.295243	0.486	0.769	1.32135e-53
222	BLVRB	5.69495e-58	-0.335732	0.564	0.857	1.9995e-53
223	ATP5ME	1.8463e-57	-0.274824	0.696	0.91	6.48235e-53
224	HES4	4.99254e-57	-0.284445	0.274	0.506	1.75288e-52
225	ELF3	1.18638e-56	-0.278027	0.58	0.9	4.16539e-52
226	DAD1	3.63122e-56	-0.304842	0.715	0.927	1.27492e-51
227	IER5L	2.30952e-55	-0.323947	0.269	0.491	8.10874e-51
228	MT-ND1	2.52217e-54	-0.372231	0.881	0.971	8.85533e-50
229	P4HB	5.61885e-54	-0.372109	0.762	0.934	1.97278e-49
230	TM9SF2	4.98247e-53	-0.281932	0.542	0.809	1.74935e-48
231	NDUFA1	5.05179e-53	-0.30081	0.765	0.958	1.77368e-48
232	ATP1A1	3.6621e-52	-0.250706	0.636	0.881	1.28576e-47
233	MT-ATP6	3.76461e-52	-0.41983	0.92	0.981	1.32175e-47
234	PIM3	1.0761e-51	-0.318299	0.478	0.714	3.7782e-47
235	GPX4	1.35052e-51	-0.309341	0.741	0.943	4.74166e-47
236	NDUFC2	5.39967e-51	-0.294689	0.471	0.703	1.89582e-46
237	CXCL2	2.53706e-50	-0.766661	0.299	0.53	8.9076e-46
238	ANXA5	3.31438e-50	-0.306124	0.686	0.897	1.16368e-45
239	MT-CYB	1.22237e-49	-0.355501	0.946	0.979	4.29174e-45
240	SEC61B	3.63573e-48	-0.313286	0.791	0.958	1.27651e-43
241	MDK	3.9464e-48	-0.320154	0.583	0.892	1.38558e-43
242	CLDN7	2.15622e-47	-0.261879	0.548	0.868	7.57047e-43
243	KLF2	1.17332e-46	-0.394098	0.275	0.485	4.11954e-42
244	RPN1	1.08165e-45	-0.25816	0.583	0.831	3.79767e-41
245	RPL3	2.59184e-45	-0.294927	0.926	0.991	9.09995e-41
246	TMBIM6	3.21007e-45	-0.287282	0.791	0.963	1.12706e-40
247	CALR	7.9333e-45	-0.30181	0.774	0.962	2.78538e-40
248	HLA-B	1.10668e-44	0.709044	0.877	0.98	3.88554e-40
249	SEC61G	1.56186e-42	-0.27361	0.73	0.934	5.48371e-38
250	HLA-DRA	1.26654e-41	-0.321688	0.638	0.822	4.44683e-37
251	TSPAN8	2.15578e-41	-0.35799	0.258	0.464	7.56895e-37
252	CFL1	1.38941e-40	0.481806	0.906	0.969	4.87821e-36
253	ARPC2	1.4119e-40	0.595309	0.789	0.897	4.95717e-36
254	SPINT2	1.69203e-39	-0.290912	0.684	0.958	5.94072e-35
255	RPS19	1.79754e-39	0.316402	0.962	0.993	6.31118e-35
256	MGST3	1.8706e-39	-0.271957	0.622	0.85	6.56768e-35
257	JUND	2.10757e-39	-0.342143	0.669	0.843	7.39969e-35
258	MMP7	7.73245e-39	-0.278662	0.294	0.539	2.71486e-34
259	ANXA4	6.93171e-38	-0.409106	0.558	0.823	2.43372e-33
260	HLA-E	8.13513e-38	0.602151	0.811	0.908	2.85625e-33
261	HES1	8.76979e-38	-0.363687	0.422	0.657	3.07908e-33
262	HSPB1	6.42567e-37	0.831801	0.899	0.966	2.25605e-32
263	TMSB10	6.60346e-37	0.427002	0.976	0.997	2.31847e-32
264	HLA-A	7.08719e-37	0.676031	0.88	0.971	2.48831e-32
265	RPL28	7.9099e-37	0.300264	0.977	0.996	2.77717e-32
266	OAZ1	2.28634e-36	0.338522	0.86	0.954	8.02735e-32
267	FOS	2.55456e-36	-0.390509	0.879	0.949	8.96907e-32
268	FOSB	1.57307e-35	-0.316159	0.699	0.855	5.52304e-31
269	IER2	1.52751e-34	-0.446531	0.779	0.902	5.36309e-30
270	FXYD5	3.29798e-34	0.6562	0.56	0.445	1.15792e-29
271	RPS26	3.39354e-34	0.324672	0.934	0.988	1.19147e-29
272	CDKN2A	7.59071e-33	0.559939	0.602	0.42	2.6651e-28
273	MT-CO2	2.06192e-32	-0.254855	0.965	0.986	7.2394e-28
274	FLNA	5.63887e-32	0.713556	0.547	0.444	1.97981e-27
275	RPL23	2.72178e-29	-0.338811	0.749	0.912	9.55617e-25
276	PSMB9	3.83075e-29	0.690917	0.644	0.614	1.34498e-24
277	RAC2	1.36774e-27	1.13676	0.411	0.311	4.80213e-23
278	SRGN	3.46813e-27	1.20732	0.37	0.271	1.21766e-22
279	RPS3	3.89744e-27	0.316427	0.957	0.989	1.36839e-22
280	HSPA8	2.30506e-26	0.553132	0.892	0.957	8.09308e-22
281	ZFP36L1	9.52375e-26	-0.277803	0.809	0.94	3.34379e-21
282	EMP3	1.11661e-25	0.721414	0.409	0.315	3.92042e-21
283	COTL1	1.58402e-25	1.11147	0.484	0.419	5.56149e-21
284	HLA-C	1.68236e-25	0.426171	0.928	0.985	5.90676e-21
285	PERP	5.29066e-25	1.1182	0.745	0.903	1.85755e-20
286	IGKC	5.49778e-25	0.798882	0.317	0.499	1.93027e-20
287	CES2	1.67819e-23	-0.603971	0.295	0.441	5.89214e-19
288	S100A10	1.79959e-23	0.318095	0.908	0.951	6.31836e-19
289	RPLP1	2.22186e-23	0.300086	0.983	0.998	7.80095e-19
290	YWHAZ	1.3047e-22	0.37988	0.821	0.931	4.58079e-18
291	CD74	3.62446e-22	-0.258318	0.848	0.922	1.27255e-17
292	LCP1	1.03416e-21	1.01091	0.343	0.259	3.63093e-17
293	ANXA1	3.21198e-21	1.08776	0.771	0.761	1.12772e-16
294	PABPC1	2.27649e-20	0.448559	0.844	0.939	7.99277e-16
295	DUSP1	2.19439e-19	-0.30374	0.792	0.906	7.70451e-15
296	KRT7	1.72552e-18	0.405047	0.485	0.779	6.05829e-14
297	TNFSF9	4.03141e-18	0.808111	0.416	0.351	1.41543e-13
298	ARHGDIB	1.23995e-17	1.17436	0.377	0.317	4.35345e-13
299	JPT1	1.53658e-17	0.400959	0.711	0.768	5.39493e-13
300	PFN1	2.93687e-17	0.497387	0.884	0.972	1.03114e-12
301	TMSB4X	4.86772e-17	0.697314	0.942	0.984	1.70906e-12
302	UBC	1.23372e-16	0.313804	0.949	0.983	4.33159e-12
303	DNAJB1	3.20851e-16	0.834873	0.817	0.861	1.12651e-11
304	CXCL8	3.24671e-16	-0.273679	0.307	0.451	1.13992e-11
305	RAN	2.6853e-15	0.362502	0.76	0.892	9.4281e-11
306	BTG1	3.97136e-15	0.630781	0.751	0.836	1.39435e-10
307	ACTR3	4.81131e-15	0.499922	0.646	0.709	1.68925e-10
308	SFN	6.01172e-15	1.2295	0.646	0.72	2.11071e-10
309	TAGLN2	7.28578e-15	0.385528	0.814	0.928	2.55804e-10
310	HNRNPA1	3.66827e-14	0.278253	0.823	0.939	1.28793e-09
311	RNF213	4.10736e-14	0.624222	0.675	0.731	1.44209e-09
312	IFI16	4.7145e-14	0.675295	0.493	0.478	1.65526e-09
313	LAMB3	5.37811e-14	0.413719	0.444	0.682	1.88825e-09
314	PSMB8	8.06709e-14	0.388836	0.686	0.766	2.83235e-09
315	STK17A	1.99113e-13	0.56792	0.419	0.373	6.99086e-09
316	CD69	2.4136e-13	1.04182	0.318	0.254	8.47415e-09
317	CXCL17	2.59133e-13	1.04167	0.287	0.449	9.09817e-09
318	GAPDH	4.40987e-13	0.288073	0.957	0.995	1.54831e-08
319	KRT13	6.91008e-13	1.73967	0.323	0.268	2.42613e-08
320	PTTG1	7.16967e-13	0.446678	0.373	0.292	2.51727e-08
321	S100A8	8.02308e-13	2.95714	0.442	0.423	2.8169e-08
322	CRABP2	8.06852e-13	0.942338	0.404	0.345	2.83286e-08
323	TNFAIP3	9.09713e-13	0.726133	0.48	0.443	3.194e-08
324	TAP1	1.42547e-12	0.486343	0.501	0.483	5.00483e-08
325	STMN1	3.14241e-12	0.617211	0.608	0.538	1.1033e-07
326	RHOA	3.7638e-12	0.330135	0.783	0.901	1.32147e-07
327	ISG15	5.46757e-12	0.59637	0.614	0.651	1.91966e-07
328	CDKN1A	3.18594e-11	0.622751	0.62	0.649	1.11858e-06
329	LBH	1.13549e-10	0.364556	0.406	0.341	3.98669e-06
330	TYMP	2.37111e-10	0.66801	0.632	0.694	8.32496e-06
331	RPSA	5.08729e-10	0.318403	0.887	0.974	1.78615e-05
332	PIM1	5.64195e-10	0.391649	0.372	0.325	1.98089e-05
333	YBX1	7.68291e-10	0.274886	0.819	0.935	2.69747e-05
334	STAT1	1.15363e-09	0.475366	0.506	0.497	4.05041e-05
335	CTSC	2.28458e-09	0.657239	0.618	0.709	8.02116e-05
336	TPM3	2.56882e-09	0.328735	0.77	0.872	9.01913e-05
337	TUBA1A	2.89572e-09	0.67778	0.403	0.38	0.000101669
338	LDHA	6.45006e-09	0.408608	0.806	0.927	0.000226462
339	PSME1	7.71826e-09	0.266221	0.784	0.915	0.000270988
340	HLA-DPB1	8.75774e-09	0.322953	0.444	0.636	0.000307484
341	MX1	9.77628e-09	0.59481	0.453	0.432	0.000343245
342	ARGLU1	1.49321e-08	0.291104	0.637	0.79	0.000524267
343	ALDOA	1.75548e-08	0.482232	0.648	0.665	0.00061635
344	SNRPD2	1.91966e-08	0.253393	0.781	0.903	0.000673994
345	OAS3	2.54154e-08	0.319754	0.347	0.3	0.000892333
346	HLA-F	2.58412e-08	0.38177	0.574	0.578	0.000907284
347	MYH9	2.79358e-08	0.42862	0.661	0.75	0.000980826
348	HSPA1A	6.31321e-08	0.554551	0.789	0.807	0.00221657
349	ERRFI1	6.7471e-08	0.265613	0.285	0.391	0.00236891
350	CYRIB	8.18332e-08	0.387472	0.431	0.422	0.00287316
351	HLA-DPA1	8.19622e-08	0.30649	0.451	0.63	0.00287769
352	KRT17	8.48549e-08	0.984527	0.592	0.651	0.00297925
353	RHOF	1.87968e-07	0.301275	0.313	0.27	0.00659956
354	MSN	2.41304e-07	0.559134	0.443	0.46	0.00847218
355	TUBA4A	3.02242e-07	0.398111	0.519	0.521	0.0106117
356	LGALS4	4.46614e-07	-0.529535	0.306	0.345	0.0156806
357	DRAP1	5.70613e-07	0.440499	0.611	0.7	0.0200342
358	DUT	7.63003e-07	0.264613	0.601	0.804	0.026789
359	EVL	8.46029e-07	0.558813	0.314	0.287	0.0297041
360	CCL20	9.2839e-07	-0.284841	0.282	0.363	0.0325958
361	CAPZB	1.13885e-06	0.344122	0.676	0.807	0.0399851

## Sheet: S3
Table S3. The 1,140 DEGs of snRNA-seq in malignant epithelial vs normal epithelial cells
	symbol	p_val	avg_log2FC	pct.1	pct.2	p_val_adj
1	RERE	0	-0.458192	0.791	0.931	0
2	HP1BP3	0	0.768854	0.606	0.448	0
3	RSRP1	0	-0.59344	0.509	0.776	0
4	WASF2	0	0.824778	0.601	0.465	0
5	PTPRF	0	1.09001	0.619	0.37	0
6	FAF1	0	0.512132	0.839	0.854	0
7	EVI5	0	-0.485452	0.415	0.67	0
8	DPYD	0	0.791681	0.779	0.736	0
9	SLC30A7	0	-0.527898	0.276	0.527	0
10	MAGI3	0	1.17951	0.697	0.44	0
11	ENSA	0	0.862864	0.581	0.405	0
12	S100A6	0	-0.895743	0.325	0.736	0
13	ASH1L	0	0.901668	0.887	0.832	0
14	DAP3	0	0.838759	0.511	0.312	0
15	IFI16	0	1.79476	0.767	0.292	0
16	PRRC2C	0	0.899285	0.836	0.728	0
17	RABGAP1L	0	1.039	0.886	0.826	0
18	TPR	0	0.768946	0.55	0.365	0
19	PLA2G4A	0	-1.02927	0.258	0.547	0
20	DENND1B	0	0.956617	0.723	0.591	0
21	NAV1	0	0.98474	0.499	0.255	0
22	IPO9	0	0.765428	0.537	0.345	0
23	ATP2B4	0	0.916361	0.626	0.407	0
24	RHEX	0	-3.41283	0.266	0.884	0
25	PLXNA2	0	0.891151	0.501	0.302	0
26	CAPN2	0	0.816381	0.547	0.406	0
27	DNAH14	0	-0.387456	0.367	0.64	0
28	ENAH	0	1.09932	0.636	0.379	0
29	HNRNPU	0	0.606136	0.706	0.645	0
30	KIF26B	0	-1.30594	0.262	0.662	0
31	SMYD3	0	-0.544539	0.622	0.859	0
32	RAB10	0	0.869606	0.713	0.623	0
33	PPP1CB	0	-0.68331	0.43	0.68	0
34	LTBP1	0	-1.07124	0.354	0.557	0
35	XPO1	0	0.841887	0.614	0.414	0
36	WDPCP	0	0.737639	0.645	0.542	0
37	MEIS1	0	-1.16874	0.565	0.852	0
38	GFPT1	0	-0.677566	0.315	0.626	0
39	EXOC6B	0	0.851142	0.796	0.741	0
40	TMSB10	0	-0.721622	0.318	0.672	0
41	PTPN4	0	-0.607811	0.395	0.639	0
42	PKP4	0	-0.839484	0.683	0.898	0
43	COBLL1	0	0.785914	0.627	0.522	0
44	NFE2L2	0	0.86828	0.676	0.548	0
45	KANSL1L	0	-0.908347	0.266	0.619	0
46	ACSL3	0	-0.545259	0.326	0.576	0
47	SRGAP3	0	-0.828857	0.4	0.746	0
48	VGLL4	0	-0.51856	0.481	0.735	0
49	GOLGA4	0	-0.610368	0.575	0.814	0
50	FHIT	0	-1.66532	0.358	0.826	0
51	PTPRG	0	-0.758233	0.303	0.578	0
52	MAGI1	0	-0.968632	0.391	0.763	0
53	PPP4R2	0	-0.57583	0.307	0.578	0
54	ALCAM	0	-0.497226	0.347	0.597	0
55	CBLB	0	-1.04214	0.388	0.737	0
56	GSK3B	0	0.832474	0.75	0.685	0
57	PARP9	0	0.841956	0.476	0.296	0
58	PARP14	0	0.852834	0.559	0.397	0
59	ATP2C1	0	0.684509	0.648	0.524	0
60	PPP2R3A	0	0.964883	0.584	0.389	0
61	STAG1	0	1.0442	0.907	0.862	0
62	ZBTB38	0	-1.49316	0.287	0.657	0
63	ATP1B3	0	1.20421	0.741	0.417	0
64	TFDP2	0	0.943667	0.593	0.377	0
65	XRN1	0	0.872464	0.674	0.538	0
66	U2SURP	0	0.79291	0.556	0.368	0
67	MBNL1	0	1.09456	0.843	0.742	0
68	CCNL1	0	1.00396	0.617	0.449	0
69	RSRC1	0	1.3738	0.804	0.496	0
70	MECOM	0	-1.21321	0.914	0.988	0
71	PLD1	0	1.08515	0.585	0.316	0
72	FNDC3B	0	-0.355083	0.874	0.96	0
73	TNFSF10	0	0.934502	0.533	0.338	0
74	TBL1XR1	0	0.624519	0.799	0.762	0
75	ATP11B	0	0.928877	0.649	0.477	0
76	YEATS2	0	0.924467	0.622	0.42	0
77	MAP3K13	0	0.913883	0.671	0.572	0
78	IGF2BP2	0	-0.711045	0.414	0.825	0
79	TRA2B	0	0.964624	0.706	0.499	0
80	ST6GAL1	0	-0.719341	0.512	0.742	0
81	LPP	0	0.593049	0.911	0.909	0
82	OPA1	0	0.695975	0.573	0.437	0
83	ACAP2	0	0.972018	0.698	0.526	0
84	MUC4	0	1.49134	0.775	0.562	0
85	RNF168	0	1.13858	0.604	0.29	0
86	SENP5	0	0.72499	0.598	0.467	0
87	DLG1	0	1.07221	0.91	0.873	0
88	STX18	0	-2.23021	0.26	0.82	0
89	PCDH7	0	-1.26317	0.549	0.897	0
90	RBM47	0	-0.66663	0.642	0.868	0
91	UBA6	0	0.835062	0.625	0.514	0
92	USO1	0	-0.57637	0.311	0.6	0
93	RASGEF1B	0	-0.719092	0.468	0.793	0
94	SEC31A	0	-0.487804	0.518	0.751	0
95	PTPN13	0	1.8968	0.772	0.26	0
96	BMPR1B	0	-2.7191	0.264	0.877	0
97	LARP1B	0	-0.800071	0.296	0.615	0
98	MAML3	0	-1.07228	0.519	0.809	0
99	LRBA	0	-0.627745	0.693	0.894	0
100	FAM160A1	0	-0.467907	0.592	0.819	0
101	FBXW7	0	-0.549425	0.534	0.767	0
102	ARFIP1	0	-0.486694	0.327	0.585	0
103	TRIM2	0	-0.631866	0.437	0.728	0
104	RAPGEF2	0	-0.622399	0.468	0.724	0
105	STOX2	0	0.876452	0.527	0.32	0
106	FBXL7	0	-1.0005	0.266	0.658	0
107	ZSWIM6	0	-0.819817	0.641	0.806	0
108	ARHGEF28	0	0.850084	0.546	0.362	0
109	CERT1	0	-1.05694	0.373	0.739	0
110	PAM	0	-1.99451	0.482	0.904	0
111	EFNA5	0	-1.0315	0.516	0.827	0
112	MCC	0	1.03183	0.547	0.301	0
113	COMMD10	0	-0.65099	0.348	0.636	0
114	UBE2D2	0	-1.95242	0.643	0.937	0
115	ARHGAP26	0	-1.5742	0.583	0.885	0
116	CD74	0	-1.05417	0.281	0.589	0
117	ERGIC1	0	-0.996245	0.324	0.719	0
118	GMDS	0	-0.985277	0.793	0.936	0
119	DSP	0	1.51509	0.726	0.367	0
120	HIVEP1	0	-0.586775	0.488	0.703	0
121	DEK	0	0.761182	0.501	0.293	0
122	BTBD9	0	-0.483185	0.464	0.725	0
123	SUPT3H	0	-0.651787	0.359	0.605	0
124	DST	0	0.980344	0.732	0.622	0
125	PRIM2	0	0.819084	0.602	0.396	0
126	PHF3	0	-0.489707	0.338	0.582	0
127	EEF1A1	0	-1.17007	0.308	0.72	0
128	BCKDHB	0	-0.78194	0.292	0.598	0
129	REV3L	0	-0.873852	0.313	0.663	0
130	TRMT11	0	-0.542906	0.356	0.604	0
131	AHI1	0	-0.662638	0.446	0.765	0
132	PERP	0	1.41204	0.604	0.264	0
133	NHSL1	0	1.2323	0.738	0.454	0
134	SASH1	0	-0.717897	0.315	0.619	0
135	ESR1	0	-2.79429	0.381	0.904	0
136	TMEM181	0	-0.460103	0.326	0.583	0
137	FOXK1	0	0.942001	0.504	0.274	0
138	C1GALT1	0	-0.621206	0.289	0.556	0
139	ITGB8	0	-0.729969	0.446	0.666	0
140	RAPGEF5	0	1.30461	0.642	0.263	0
141	BBS9	0	-0.759869	0.303	0.619	0
142	EGFR	0	1.45574	0.747	0.427	0
143	GTF2IRD1	0	1.07037	0.591	0.366	0
144	HSPB1	0	1.13459	0.544	0.336	0
145	BAIAP2L1	0	0.76228	0.754	0.693	0
146	TRIM56	0	0.775981	0.491	0.297	0
147	IMMP2L	0	-0.67592	0.701	0.896	0
148	MET	0	-0.535497	0.329	0.583	0
149	CADPS2	0	-1.55921	0.379	0.835	0
150	SND1	0	-0.956288	0.509	0.819	0
151	UBE2H	0	-0.426267	0.514	0.753	0
152	MKLN1	0	-0.514918	0.511	0.757	0
153	EXOC4	0	-0.433927	0.734	0.891	0
154	HIPK2	0	-0.856421	0.255	0.592	0
155	KDM7A	0	-0.702756	0.312	0.633	0
156	PRKAG2	0	-0.828238	0.293	0.622	0
157	KMT2C	0	-0.94525	0.682	0.877	0
158	WDR60	0	-0.494924	0.289	0.558	0
159	TMSB4X	0	-0.335873	0.281	0.535	0
160	CASK	0	1.33621	0.699	0.438	0
161	KLHL13	0	-0.792494	0.27	0.504	0
162	RPL10	0	-0.729686	0.283	0.629	0
163	MCPH1	0	-0.425436	0.379	0.625	0
164	TNKS	0	-0.791698	0.494	0.794	0
165	PSD3	0	1.20337	0.754	0.506	0
166	BNIP3L	0	-0.513355	0.258	0.501	0
167	KIF13B	0	-0.822801	0.321	0.665	0
168	RBPMS	0	-0.959555	0.404	0.75	0
169	TACC1	0	-0.815007	0.253	0.575	0
170	PRKDC	0	0.721067	0.631	0.511	0
171	PDE7A	0	-0.59224	0.458	0.699	0
172	RIMS2	0	1.52095	0.646	0.302	0
173	OXR1	0	-0.929598	0.522	0.783	0
174	TRPS1	0	-0.665248	0.444	0.764	0
175	EXT1	0	0.563086	0.889	0.881	0
176	SAMD12	0	-0.55126	0.583	0.833	0
177	NDRG1	0	2.24011	0.7	0.279	0
178	GLIS3	0	-2.56118	0.382	0.887	0
179	SNAPC3	0	-0.876187	0.252	0.593	0
180	MLLT3	0	-0.579905	0.329	0.573	0
181	B4GALT1	0	-0.616055	0.409	0.66	0
182	UNC13B	0	-0.583014	0.281	0.567	0
183	SYK	0	0.728252	0.461	0.274	0
184	CENPP	0	1.35865	0.691	0.279	0
185	AOPEP	0	1.19904	0.852	0.759	0
186	PTPN3	0	-0.466254	0.417	0.645	0
187	LPAR1	0	-0.575267	0.278	0.51	0
188	PTBP3	0	0.966526	0.703	0.567	0
189	NR6A1	0	0.80398	0.584	0.42	0
190	TEAD1	0	-0.804919	0.431	0.745	0
191	FAR1	0	-0.602661	0.42	0.688	0
192	SOX6	0	-1.32507	0.332	0.782	0
193	PIK3C2A	0	-0.462841	0.318	0.574	0
194	MPPED2	0	-2.39625	0.27	0.865	0
195	PTPRJ	0	-0.741199	0.289	0.638	0
196	CTNND1	0	0.879849	0.566	0.395	0
197	FTH1	0	-0.87412	0.322	0.67	0
198	AHNAK	0	0.813132	0.457	0.273	0
199	C11orf80	0	0.689151	0.585	0.453	0
200	KDM2A	0	0.622265	0.762	0.734	0
201	MAML2	0	-1.23011	0.635	0.912	0
202	SIK2	0	-0.985772	0.338	0.633	0
203	TMPRSS4	0	0.844277	0.672	0.58	0
204	ARHGAP21	0	0.981069	0.643	0.455	0
205	SVIL	0	1.62952	0.752	0.343	0
206	PARD3	0	1.09048	0.935	0.892	0
207	SGMS1	0	-0.508449	0.494	0.739	0
208	ARID5B	0	-0.739723	0.584	0.827	0
209	SH3PXD2A	0	1.22339	0.65	0.373	0
210	PDZD8	0	-0.462914	0.258	0.483	0
211	TACC2	0	0.850805	0.523	0.348	0
212	WNK1	0	0.764409	0.627	0.536	0
213	ERC1	0	0.898031	0.766	0.687	0
214	RIMKLB	0	-2.4032	0.295	0.73	0
215	EPS8	0	-0.839464	0.374	0.702	0
216	PLEKHA5	0	-1.19711	0.7	0.876	0
217	TM7SF3	0	0.837022	0.456	0.278	0
218	BICD1	0	-1.34664	0.341	0.79	0
219	LIMA1	0	0.820192	0.516	0.359	0
220	DIP2B	0	1.04809	0.715	0.562	0
221	RPL41	0	-0.736659	0.36	0.679	0
222	FGD6	0	0.921373	0.486	0.261	0
223	CLIP1	0	1.01922	0.716	0.55	0
224	ANKLE2	0	1.04843	0.577	0.338	0
225	N4BP2L2	0	-0.809606	0.592	0.867	0
226	VWA8	0	-1.05262	0.538	0.823	0
227	TSC22D1	0	-0.753963	0.416	0.731	0
228	TPT1	0	-0.959654	0.307	0.686	0
229	FNDC3A	0	-1.25349	0.42	0.768	0
230	MYCBP2	0	0.908984	0.77	0.699	0
231	DNAJC3	0	-0.527667	0.333	0.592	0
232	UGGT2	0	-0.506936	0.461	0.711	0
233	FARP1	0	-1.06709	0.359	0.774	0
234	ATP11A	0	-1.06805	0.274	0.665	0
235	MIA2	0	-0.477491	0.437	0.686	0
236	LGALS3	0	-0.712771	0.271	0.591	0
237	TMEM260	0	-3.23879	0.318	0.729	0
238	HIF1A	0	-0.684493	0.526	0.756	0
239	SYNE2	0	0.63606	0.856	0.826	0
240	RGS6	0	-1.99779	0.277	0.689	0
241	FOXN3	0	0.68214	0.695	0.599	0
242	RPS6KA5	0	0.912258	0.549	0.297	0
243	TC2N	0	-1.04218	0.321	0.658	0
244	RCOR1	0	1.05065	0.628	0.444	0
245	TRAF3	0	0.737558	0.493	0.325	0
246	SERF2	0	-0.919093	0.283	0.647	0
247	GALK2	0	-0.500419	0.262	0.509	0
248	MYO5C	0	-0.557723	0.412	0.712	0
249	TCF12	0	-0.635685	0.722	0.912	0
250	RORA	0	-1.086	0.467	0.818	0
251	VPS13C	0	-0.658513	0.39	0.709	0
252	SMAD3	0	1.3313	0.69	0.405	0
253	UACA	0	-0.519637	0.272	0.518	0
254	THSD4	0	-3.30862	0.579	0.94	0
255	MYO9A	0	-0.484687	0.477	0.722	0
256	AKAP13	0	0.919365	0.892	0.841	0
257	SEMA4B	0	1.51101	0.728	0.36	0
258	MCTP2	0	-0.681305	0.456	0.737	0
259	IGF1R	0	-1.09392	0.677	0.932	0
260	ABCC1	0	0.809588	0.583	0.459	0
261	ZFHX3	0	-1.06567	0.444	0.795	0
262	CMIP	0	1.65937	0.872	0.647	0
263	GSE1	0	1.04189	0.578	0.405	0
264	ANKRD11	0	0.876673	0.807	0.715	0
265	RPL13	0	-0.526048	0.271	0.557	0
266	TOM1L2	0	0.896988	0.549	0.377	0
267	KSR1	0	-1.09964	0.314	0.621	0
268	MYO1D	0	0.668375	0.734	0.676	0
269	MYO19	0	0.70134	0.522	0.355	0
270	ACACA	0	0.854909	0.736	0.615	0
271	KRT19	0	0.969615	0.694	0.561	0
272	JUP	0	0.994515	0.587	0.41	0
273	CCDC200	0	0.891045	0.459	0.278	0
274	NPEPPS	0	1.08405	0.678	0.563	0
275	SKAP1	0	-0.683764	0.326	0.634	0
276	TOM1L1	0	-0.841148	0.269	0.601	0
277	ABCA5	0	-0.977734	0.418	0.74	0
278	RNF213	0	1.30311	0.727	0.473	0
279	PPP4R1	0	0.942798	0.669	0.513	0
280	ZBTB7C	0	1.40732	0.663	0.321	0
281	ZNF516	0	-1.08685	0.377	0.708	0
282	MBP	0	-0.673651	0.466	0.747	0
283	PLCB1	0	-2.09877	0.366	0.874	0
284	BTBD3	0	-0.803435	0.285	0.569	0
285	MACROD2	0	-1.20378	0.385	0.759	0
286	RALGAPA2	0	-0.571574	0.649	0.872	0
287	ID1	0	-0.466681	0.328	0.579	0
288	EPB41L1	0	0.974417	0.552	0.367	0
289	EYA2	0	-1.19827	0.759	0.947	0
290	NCOA3	0	0.734044	0.635	0.53	0
291	DNAJC5	0	0.858192	0.517	0.345	0
292	LDLR	0	0.941571	0.465	0.294	0
293	MYO9B	0	0.820252	0.484	0.296	0
294	ACTN4	0	0.914694	0.712	0.567	0
295	MYH14	0	0.924222	0.55	0.396	0
296	MICAL3	0	0.902172	0.495	0.274	0
297	MYH9	0	0.91435	0.589	0.416	0
298	SREBF2	0	1.30256	0.756	0.467	0
299	TBC1D22A	0	0.678179	0.764	0.72	0
300	MORC3	0	0.736895	0.454	0.285	0
301	TTC3	0	-0.470243	0.57	0.801	0
302	MIR4435-2HG	0	1.08551	0.561	0.345	0
303	LINC01473	0	-0.520274	0.418	0.671	0
304	XIST	0	0.593957	0.863	0.92	0
305	DANT2	0	-0.36406	0.507	0.831	0
306	FAM49B	0	0.738082	0.65	0.535	0
307	NEAT1	0	1.67059	0.995	0.982	0
308	MALAT1	0	-0.540655	1	1	0
309	DLEU2	0	1.26349	0.736	0.414	0
310	DLEU1	0	2.11837	0.838	0.286	0
311	LINC00511	0	1.43838	0.895	0.686	0
312	MIR29B2CHG	0	-0.577866	0.339	0.579	0
313	MUC20-OT1	0	0.783043	0.837	0.816	0
314	AC007000.3	0	0.833167	0.727	0.664	0
315	AF117829.1	0	-0.697397	0.257	0.555	0
316	AC008014.1	0	-0.927229	0.281	0.598	0
317	SNHG14	0	-1.47366	0.268	0.757	0
318	FP236383.3	0	1.3639	0.964	0.94	0
319	LRMDA	9.60504e-307	-0.396222	0.804	0.938	3.37233e-302
320	LRCH1	9.05848e-306	-0.435718	0.345	0.578	3.18043e-301
321	TTC39C	1.13487e-305	-0.438122	0.351	0.586	3.98452e-301
322	RAD9A	1.68653e-305	0.748067	0.574	0.433	5.92139e-301
323	CCNH	5.05645e-305	-0.449975	0.298	0.527	1.77532e-300
324	PLEKHA7	5.45697e-305	-0.391092	0.582	0.814	1.91594e-300
325	PPFIBP1	1.46276e-304	0.793909	0.663	0.602	5.13575e-300
326	ANKRD10	1.04592e-303	-0.364353	0.348	0.593	3.67222e-299
327	RAD51B	2.17463e-301	0.59617	0.783	0.73	7.63512e-297
328	POLA1	1.60476e-300	0.772105	0.517	0.359	5.6343e-296
329	CAMKMT	2.68037e-300	-0.455491	0.523	0.742	9.41077e-296
330	SCLT1	1.12476e-298	0.823389	0.533	0.385	3.94905e-294
331	CAMK2D	1.60715e-297	0.781613	0.574	0.442	5.64271e-293
332	GMPS	2.58917e-297	0.675803	0.465	0.3	9.09057e-293
333	ROBO1	1.05508e-296	0.88267	0.546	0.407	3.70439e-292
334	C11orf49	1.56548e-296	-0.397354	0.319	0.556	5.49641e-292
335	SPATS2L	1.07343e-295	-0.468496	0.417	0.65	3.7688e-291
336	CRADD	4.56501e-294	-0.5315	0.368	0.588	1.60277e-289
337	FBXL17	2.21682e-293	-0.436899	0.554	0.774	7.78327e-289
338	AL050309.1	2.38736e-293	-0.458088	0.32	0.549	8.38201e-289
339	FNBP1L	1.3977e-292	-0.458992	0.408	0.633	4.90733e-288
340	MBD2	5.54358e-291	0.700922	0.595	0.486	1.94635e-286
341	TTC28	1.1467e-290	-0.4056	0.412	0.659	4.02607e-286
342	SCAPER	5.2511e-290	0.582772	0.731	0.7	1.84366e-285
343	PRKCA	4.59614e-289	0.749617	0.492	0.326	1.6137e-284
344	RPRD2	7.48139e-288	0.681681	0.578	0.453	2.62672e-283
345	PER2	8.93388e-288	-0.322927	0.337	0.578	3.13668e-283
346	TPM3	3.06487e-285	0.682989	0.448	0.282	1.07608e-280
347	ATP1B1	1.39262e-284	0.882386	0.632	0.544	4.88949e-280
348	NBEA	6.28055e-284	-0.312456	0.325	0.575	2.2051e-279
349	GCNT1	7.67443e-283	-0.624375	0.403	0.621	2.69449e-278
350	GON4L	2.35339e-281	0.689794	0.543	0.405	8.26276e-277
351	ZBTB20	3.30506e-279	-0.277412	0.71	0.917	1.16041e-274
352	ZFP36L1	4.06131e-279	-0.442435	0.542	0.757	1.42593e-274
353	ZNF532	5.69349e-279	0.737081	0.488	0.338	1.99898e-274
354	ARHGAP12	1.42725e-278	-0.380684	0.293	0.511	5.01106e-274
355	MARK1	4.32284e-278	0.603353	0.693	0.607	1.51775e-273
356	TSPAN14	4.60241e-278	-0.518645	0.433	0.634	1.6159e-273
357	CARMIL1	1.28e-277	0.627484	0.694	0.632	4.49407e-273
358	GATAD2B	1.6725e-277	0.670261	0.607	0.504	5.87214e-273
359	SPIN1	5.74409e-277	-0.415949	0.412	0.638	2.01675e-272
360	PPP6R2	2.76093e-276	0.677988	0.62	0.528	9.69364e-272
361	PRRC2B	2.89362e-276	0.626403	0.652	0.566	1.01595e-271
362	NCK1	1.00307e-275	0.679653	0.548	0.422	3.52176e-271
363	UTRN	1.17277e-274	-0.378978	0.55	0.773	4.11759e-270
364	CFH	7.90314e-274	-0.462214	0.319	0.539	2.77479e-269
365	TANC2	8.62588e-272	-0.622815	0.719	0.832	3.02855e-267
366	TCF25	3.65705e-271	0.729305	0.562	0.425	1.28399e-266
367	USP54	8.25184e-271	-0.344179	0.371	0.607	2.89722e-266
368	PAK2	1.62433e-269	0.6815	0.529	0.393	5.70301e-265
369	SHPRH	3.31016e-267	-0.384494	0.358	0.58	1.1622e-262
370	AHCYL1	1.94538e-266	-0.368895	0.253	0.461	6.83025e-262
371	ELF3	4.67601e-265	1.06781	0.596	0.475	1.64175e-260
372	SH3RF1	2.33926e-264	-0.408313	0.409	0.632	8.21315e-260
373	ABHD17C	2.59993e-263	-0.504217	0.432	0.627	9.12834e-259
374	UBR1	3.84568e-262	-0.378336	0.375	0.597	1.35022e-257
375	TFRC	3.89442e-261	0.79205	0.473	0.335	1.36733e-256
376	CDH1	2.43914e-260	0.851878	0.489	0.352	8.56384e-256
377	NXN	3.61574e-260	0.999607	0.538	0.421	1.26949e-255
378	TPST1	3.69615e-260	0.739017	0.49	0.347	1.29772e-255
379	ABCD3	4.76572e-260	-0.390406	0.28	0.486	1.67324e-255
380	METTL15	1.60152e-259	-0.39693	0.422	0.641	5.62292e-255
381	MBD4	1.79232e-259	-0.38288	0.263	0.47	6.29282e-255
382	USP47	3.66303e-259	-0.352027	0.396	0.625	1.28609e-254
383	SIK3	7.42567e-259	-0.365759	0.604	0.809	2.60715e-254
384	STAT6	1.11174e-258	0.668737	0.449	0.292	3.90331e-254
385	ARFGAP3	1.23042e-257	-0.348675	0.262	0.471	4.31999e-253
386	ATP13A3	6.84794e-257	0.690842	0.494	0.357	2.40431e-252
387	PIP5K1A	2.42273e-256	0.662428	0.592	0.496	8.50622e-252
388	SUMF1	2.82683e-256	-0.418764	0.393	0.61	9.92499e-252
389	SECISBP2L	6.39585e-255	-0.35631	0.267	0.474	2.24558e-250
390	UBXN7	1.07179e-254	0.606563	0.412	0.254	3.76305e-250
391	CD46	2.1417e-254	0.578644	0.7	0.666	7.51952e-250
392	ESYT2	6.0788e-254	-0.538718	0.435	0.629	2.13427e-249
393	NFIA	6.28671e-254	-0.535826	0.662	0.827	2.20726e-249
394	ETV6	7.08507e-254	-0.593237	0.789	0.92	2.48757e-249
395	CDYL	2.37823e-253	0.693229	0.576	0.469	8.34996e-249
396	NPLOC4	4.60883e-253	0.641833	0.47	0.326	1.61816e-248
397	YY1AP1	5.51602e-253	0.630142	0.417	0.263	1.93667e-248
398	AC245297.3	5.96409e-253	-0.332567	0.32	0.55	2.09399e-248
399	CRYBG1	1.24049e-252	0.710194	0.51	0.369	4.35537e-248
400	LINC02256	1.42038e-252	-0.384968	0.271	0.479	4.98696e-248
401	HM13	2.44644e-251	-0.334222	0.354	0.575	8.58944e-247
402	RDX	1.1895e-248	-0.400799	0.307	0.51	4.17633e-244
403	HSD17B4	4.88302e-248	-0.469056	0.304	0.506	1.71443e-243
404	CDC42BPB	5.64784e-247	0.742087	0.518	0.401	1.98295e-242
405	DHRS3	1.64374e-246	0.786218	0.585	0.481	5.77117e-242
406	TNFAIP8	1.98739e-245	0.559404	0.478	0.303	6.97771e-241
407	BBX	2.21358e-245	-0.382841	0.472	0.695	7.77189e-241
408	BAZ1A	2.36135e-245	0.642394	0.571	0.458	8.29069e-241
409	ABI1	9.6998e-245	0.75021	0.549	0.454	3.4056e-240
410	CDC42SE2	2.59902e-243	-0.348505	0.38	0.601	9.12517e-239
411	GAPDH	1.54182e-242	-0.325686	0.293	0.505	5.41332e-238
412	ZMYM4	1.07312e-241	-0.341232	0.459	0.692	3.76773e-237
413	TMEM131	1.42582e-241	-0.383614	0.505	0.699	5.00604e-237
414	PBX1	1.9324e-239	0.553919	0.816	0.824	6.78464e-235
415	ATRX	1.07161e-238	0.552141	0.726	0.701	3.76242e-234
416	EIF2AK3	2.24213e-237	-0.414899	0.292	0.489	7.87212e-233
417	AFF1	2.31481e-236	-0.444498	0.663	0.831	8.1273e-232
418	RGS12	8.54191e-236	0.757543	0.479	0.344	2.99906e-231
419	LLGL2	9.00104e-236	-0.318122	0.416	0.654	3.16026e-231
420	RIF1	2.24673e-235	0.616178	0.512	0.382	7.88826e-231
421	NEBL	3.40377e-235	0.705034	0.639	0.554	1.19506e-230
422	PDSS2	8.57785e-234	-0.355746	0.369	0.582	3.01168e-229
423	DLG5	3.04666e-233	-0.468798	0.471	0.651	1.06968e-228
424	RAC1	1.14631e-232	0.687191	0.485	0.356	4.02469e-228
425	SQSTM1	2.30578e-232	0.83066	0.521	0.401	8.09561e-228
426	SLC7A1	2.57117e-231	-0.492438	0.407	0.595	9.02738e-227
427	CAPN7	2.92625e-231	-0.337441	0.257	0.452	1.02741e-226
428	TSC22D2	1.90833e-230	0.762655	0.502	0.381	6.70014e-226
429	B3GALNT2	2.30983e-230	0.627694	0.424	0.28	8.1098e-226
430	PMM2	6.94531e-230	-0.332728	0.291	0.492	2.4385e-225
431	FBXO34	1.20334e-229	0.605461	0.588	0.482	4.22493e-225
432	SUCLG2	1.5781e-229	-0.332376	0.365	0.577	5.54072e-225
433	CBFA2T2	2.08384e-229	0.616828	0.616	0.533	7.31637e-225
434	PPP1R12B	3.18936e-229	0.680755	0.646	0.599	1.11979e-224
435	ATP2A2	8.4242e-229	0.652276	0.62	0.542	2.95774e-224
436	HERC4	1.02491e-228	-0.365145	0.54	0.744	3.59847e-224
437	SPATS2	1.21555e-228	-0.507396	0.495	0.668	4.2678e-224
438	CANX	1.60777e-225	-0.332274	0.252	0.444	5.64487e-221
439	PCLO	1.64129e-225	-0.363528	0.285	0.492	5.76257e-221
440	EXOC6	1.60021e-224	-0.311348	0.274	0.481	5.61833e-220
441	PPP2R2D	2.5963e-224	0.630779	0.428	0.287	9.11561e-220
442	ATR	4.19319e-222	0.619382	0.616	0.553	1.47223e-217
443	MAPK6	2.22303e-221	0.682558	0.477	0.357	7.80507e-217
444	DNAJC13	2.13077e-220	0.582378	0.518	0.403	7.48114e-216
445	MTUS1	8.44119e-220	0.622869	0.644	0.595	2.9637e-215
446	S100A9	1.21882e-217	1.13748	0.41	0.258	4.27927e-213
447	STK38	1.32385e-217	0.595865	0.583	0.493	4.64804e-213
448	RAB7A	1.50422e-217	0.65992	0.618	0.568	5.28131e-213
449	KIAA1671	4.01534e-217	0.70136	0.594	0.515	1.40979e-212
450	ZFC3H1	5.50041e-216	0.642228	0.589	0.524	1.93119e-211
451	MFHAS1	6.7441e-216	-0.377929	0.339	0.539	2.36785e-211
452	GRIP1	1.37221e-215	-0.33468	0.49	0.713	4.81782e-211
453	TASP1	6.82051e-214	-0.326565	0.419	0.627	2.39468e-209
454	SGPP2	7.01385e-214	-0.594585	0.366	0.56	2.46256e-209
455	TCF4	2.75211e-212	0.671926	0.521	0.397	9.66267e-208
456	ZNF33A	8.14176e-211	-0.326338	0.379	0.583	2.85857e-206
457	KIF13A	2.69219e-210	0.75301	0.628	0.578	9.45228e-206
458	DOP1A	1.17002e-209	-0.317524	0.314	0.512	4.10793e-205
459	GLI3	1.19986e-208	0.582064	0.423	0.271	4.21272e-204
460	SPPL3	7.95021e-208	0.606448	0.637	0.577	2.79132e-203
461	ST3GAL1	4.59134e-207	-0.28297	0.314	0.517	1.61202e-202
462	MYOF	1.72149e-206	0.665537	0.613	0.541	6.04415e-202
463	ZFAND3	8.65906e-206	0.397545	0.868	0.89	3.04019e-201
464	YBX3	1.14279e-205	0.612677	0.491	0.373	4.01234e-201
465	FBXW8	2.02957e-204	-0.290998	0.255	0.443	7.1258e-200
466	SLC20A2	2.22112e-204	0.728817	0.491	0.381	7.79835e-200
467	SPEN	6.68724e-204	0.584159	0.537	0.432	2.34789e-199
468	CALR	7.68556e-203	-0.333733	0.262	0.45	2.6984e-198
469	UBE4B	9.67295e-203	0.597412	0.55	0.458	3.39617e-198
470	CHCHD3	1.0958e-202	-0.287194	0.466	0.683	3.84735e-198
471	DGKH	2.66637e-202	0.564174	0.698	0.663	9.36162e-198
472	KDM6A	5.2571e-202	0.466911	0.747	0.746	1.84577e-197
473	PDIA3	7.54761e-202	-0.316059	0.325	0.523	2.64997e-197
474	EHMT1	1.89102e-201	0.610491	0.594	0.511	6.63938e-197
475	SEC63	3.90445e-201	-0.28435	0.309	0.506	1.37085e-196
476	EEPD1	7.36086e-201	-0.32798	0.257	0.439	2.5844e-196
477	GABRE	1.26851e-199	0.973853	0.466	0.346	4.45373e-195
478	C15orf41	1.1062e-198	0.592459	0.458	0.326	3.88387e-194
479	KIF2A	1.39166e-198	-0.334511	0.436	0.646	4.88612e-194
480	WDFY2	7.9024e-198	0.651375	0.533	0.438	2.77453e-193
481	REL	8.8218e-198	0.617798	0.481	0.36	3.09733e-193
482	NFATC2IP	3.75969e-197	0.558285	0.474	0.344	1.32003e-192
483	SUZ12	1.12712e-196	0.561149	0.447	0.32	3.9573e-192
484	PCNX4	9.51789e-196	-0.301473	0.273	0.457	3.34173e-191
485	P4HB	3.52047e-195	-0.312286	0.346	0.542	1.23604e-190
486	RAB2A	1.17831e-194	-0.2919	0.454	0.659	4.13705e-190
487	RBFOX2	1.67973e-194	0.50448	0.763	0.781	5.89754e-190
488	PAPSS1	1.41071e-193	-0.312007	0.258	0.438	4.95301e-189
489	SMARCA4	6.75199e-193	0.630462	0.487	0.372	2.37062e-188
490	KHDC4	7.27908e-193	0.576132	0.507	0.402	2.55569e-188
491	RTTN	1.94899e-192	0.567042	0.419	0.285	6.84291e-188
492	EHF	2.54695e-192	-0.330952	0.682	0.866	8.94236e-188
493	AUTS2	7.04846e-192	-0.432285	0.48	0.658	2.47472e-187
494	MARK3	7.11143e-192	0.62033	0.698	0.691	2.49682e-187
495	EIF1	1.20398e-191	-0.378125	0.259	0.435	4.22719e-187
496	ARPC2	1.59259e-191	0.626513	0.501	0.402	5.59157e-187
497	GNAQ	3.95934e-191	-0.293335	0.705	0.873	1.39013e-186
498	INTS7	1.09207e-190	0.552539	0.401	0.271	3.83427e-186
499	BMPR1A	6.29503e-190	-0.314221	0.411	0.614	2.21018e-185
500	FDPS	9.14612e-190	0.732023	0.56	0.467	3.2112e-185
501	RNPC3	1.10405e-189	-0.334056	0.258	0.429	3.87632e-185
502	GMDS-DT	1.9987e-189	-0.333014	0.574	0.767	7.01745e-185
503	PCNX2	3.15379e-189	-0.286021	0.37	0.568	1.1073e-184
504	COL27A1	3.78104e-189	0.83001	0.444	0.331	1.32752e-184
505	GOLPH3L	1.23437e-188	0.614252	0.425	0.301	4.33387e-184
506	NSD2	2.23721e-188	0.610419	0.591	0.514	7.85486e-184
507	MIS18BP1	2.61213e-188	0.6176	0.407	0.277	9.17119e-184
508	PKN2	2.19464e-187	0.56297	0.715	0.711	7.7054e-183
509	RPS6KA3	2.3982e-187	0.624889	0.46	0.342	8.4201e-183
510	ZNF518A	3.65274e-187	-0.28792	0.265	0.443	1.28248e-182
511	ANAPC16	1.29548e-186	-0.300757	0.281	0.466	4.54843e-182
512	ZNF148	1.39917e-186	0.527178	0.679	0.677	4.9125e-182
513	CAPZB	5.07353e-186	0.629378	0.576	0.499	1.78131e-181
514	PPM1L	7.43023e-186	-0.349505	0.27	0.451	2.60875e-181
515	NIPBL	8.37316e-186	0.431303	0.772	0.809	2.93982e-181
516	UBAP2	9.2545e-186	0.625267	0.558	0.477	3.24925e-181
517	RC3H1	3.71557e-184	0.597896	0.592	0.524	1.30454e-179
518	NUCKS1	4.51155e-184	0.627912	0.527	0.437	1.58401e-179
519	BCAS3	2.5798e-183	0.507821	0.766	0.761	9.05768e-179
520	PPA2	8.62584e-183	-0.303718	0.389	0.58	3.02853e-178
521	NIPAL2	8.77905e-182	0.611954	0.424	0.297	3.08232e-177
522	LIMK2	1.08519e-181	0.577807	0.501	0.388	3.81009e-177
523	SS18	1.87187e-181	-0.285897	0.303	0.486	6.57212e-177
524	HRH1	3.3544e-180	-0.350397	0.265	0.438	1.17773e-175
525	LMBR1	1.30456e-179	-0.335048	0.36	0.539	4.58031e-175
526	REV1	2.82779e-179	0.554798	0.544	0.456	9.92836e-175
527	TM9SF2	3.95703e-179	-0.256848	0.31	0.491	1.38931e-174
528	MALT1	7.05012e-178	0.566639	0.412	0.287	2.4753e-173
529	CELSR1	1.2102e-177	0.721753	0.567	0.5	4.249e-173
530	MED15	3.69991e-177	0.580149	0.481	0.373	1.29904e-172
531	TENT4A	6.41407e-177	0.57516	0.43	0.31	2.25198e-172
532	PUM3	9.44404e-177	-0.268002	0.341	0.532	3.3158e-172
533	TCF20	1.54888e-176	0.575393	0.52	0.423	5.4381e-172
534	AC092683.1	2.17234e-174	0.710873	0.505	0.412	7.6271e-170
535	GNB1	4.38412e-174	0.56958	0.625	0.581	1.53927e-169
536	IQCB1	5.05718e-174	0.520576	0.571	0.49	1.77558e-169
537	RIOK3	1.5953e-173	0.655834	0.462	0.359	5.60108e-169
538	N4BP1	2.29698e-172	0.580914	0.482	0.378	8.06471e-168
539	NCK2	1.15555e-171	0.610805	0.39	0.27	4.05713e-167
540	EMP2	1.44979e-170	0.593685	0.563	0.479	5.0902e-166
541	KMT2E	5.7315e-169	0.53836	0.729	0.744	2.01233e-164
542	USP32	6.20511e-168	0.604349	0.517	0.434	2.17861e-163
543	FBXW11	1.31306e-166	-0.268937	0.431	0.62	4.61014e-162
544	VRK2	4.28608e-165	0.569808	0.507	0.414	1.50484e-160
545	IKBKB	6.4297e-165	0.558693	0.471	0.368	2.25747e-160
546	LINC01278	3.03932e-164	-0.288807	0.408	0.598	1.06711e-159
547	BHLHE40	5.52717e-164	0.699098	0.475	0.355	1.94059e-159
548	CAMSAP2	8.64072e-164	0.569009	0.558	0.483	3.03376e-159
549	IVNS1ABP	1.98077e-163	0.594146	0.432	0.32	6.95448e-159
550	FOSL2	5.94076e-163	-0.437365	0.391	0.534	2.0858e-158
551	SELENOF	1.45509e-162	-0.251139	0.26	0.423	5.10884e-158
552	KDM3A	1.75436e-162	0.755228	0.426	0.325	6.15956e-158
553	SLC10A7	1.55209e-161	-0.318502	0.344	0.515	5.4494e-157
554	LCORL	4.84183e-161	-0.26477	0.362	0.55	1.69997e-156
555	RUNX1	7.37692e-161	-0.878427	0.627	0.74	2.59004e-156
556	ROCK2	8.36577e-161	-0.277865	0.423	0.605	2.93722e-156
557	LMNA	9.84028e-161	0.742632	0.445	0.326	3.45492e-156
558	PELI1	1.07501e-159	0.682711	0.435	0.327	3.77435e-155
559	PDLIM1	1.95363e-158	0.545319	0.382	0.26	6.85919e-154
560	FGFR2	8.52069e-158	-0.400002	0.298	0.454	2.99161e-153
561	TMBIM6	4.63731e-157	-0.292696	0.313	0.481	1.62816e-152
562	MED13L	6.2915e-157	-0.390929	0.784	0.874	2.20894e-152
563	MED13	9.32546e-156	0.549039	0.612	0.571	3.27417e-151
564	ZNRF2	1.04268e-155	0.537482	0.371	0.253	3.66087e-151
565	EEA1	1.36202e-155	0.578785	0.577	0.519	4.78204e-151
566	HIF1A-AS3	2.74938e-155	-0.25669	0.358	0.538	9.65308e-151
567	SESTD1	3.18856e-155	-0.348033	0.431	0.593	1.1195e-150
568	ADNP	3.68098e-155	0.490369	0.591	0.528	1.29239e-150
569	POGZ	1.51246e-154	0.503932	0.617	0.573	5.31026e-150
570	PNN	1.80324e-154	0.51022	0.455	0.351	6.33118e-150
571	LMTK2	1.81311e-154	-0.256766	0.413	0.593	6.36585e-150
572	ABHD2	2.57286e-154	0.568139	0.388	0.277	9.0333e-150
573	TAF15	1.22938e-153	0.467063	0.655	0.635	4.31635e-149
574	DYM	1.37491e-153	-0.267342	0.579	0.76	4.82731e-149
575	DOCK1	1.48573e-152	0.381478	0.799	0.837	5.2164e-148
576	LINC01876	1.1175e-151	0.446093	0.656	0.551	3.92356e-147
577	UBE2E3	1.31732e-151	-0.292512	0.347	0.517	4.6251e-147
578	FBLN1	2.51183e-151	-0.325716	0.294	0.458	8.81902e-147
579	PICALM	3.13601e-151	0.571502	0.649	0.64	1.10105e-146
580	CD99L2	1.11526e-150	-0.289899	0.254	0.409	3.91568e-146
581	KCTD3	1.8442e-150	0.514903	0.372	0.257	6.47497e-146
582	CEP192	1.8884e-150	0.528933	0.527	0.448	6.63017e-146
583	UBAP1	7.13427e-150	0.662309	0.485	0.403	2.50484e-145
584	UBAP2L	1.74866e-149	0.530312	0.39	0.279	6.13955e-145
585	SMCHD1	2.81079e-149	0.490334	0.618	0.577	9.86868e-145
586	LPGAT1	1.39702e-147	-0.388811	0.438	0.6	4.90493e-143
587	DIP2A	1.42208e-147	0.557098	0.514	0.433	4.99294e-143
588	BRAF	6.32072e-147	-0.250034	0.482	0.66	2.2192e-142
589	TBC1D2	9.64958e-146	0.576037	0.445	0.341	3.38797e-141
590	ADIPOR2	5.2812e-145	0.545656	0.419	0.318	1.85423e-140
591	NLK	3.51004e-144	-0.263958	0.334	0.499	1.23238e-139
592	SEMA3C	4.03546e-144	0.783126	0.48	0.394	1.41685e-139
593	ADAR	5.63484e-144	0.522419	0.466	0.367	1.97839e-139
594	ASPH	1.51247e-143	-0.250102	0.525	0.71	5.31029e-139
595	SSH2	2.0485e-143	0.426524	0.737	0.742	7.19228e-139
596	PATJ	5.4098e-143	0.318298	0.852	0.896	1.89938e-138
597	LUC7L3	1.35327e-142	0.498848	0.599	0.549	4.75134e-138
598	CEP70	1.44644e-142	-0.31482	0.427	0.605	5.07845e-138
599	KIF16B	3.75585e-142	0.524818	0.507	0.42	1.31868e-137
600	ZNF718	9.00234e-142	-0.293696	0.251	0.401	3.16072e-137
601	EIF4G3	1.341e-141	0.402866	0.775	0.787	4.70824e-137
602	CRTC3	2.48112e-141	-0.253289	0.321	0.483	8.7112e-137
603	FBXO28	2.11766e-140	0.496819	0.397	0.288	7.43511e-136
604	UBR3	7.74936e-140	-0.260447	0.505	0.675	2.7208e-135
605	GOLPH3	1.10361e-139	-0.25007	0.41	0.586	3.87478e-135
606	CRYBG3	1.35584e-139	0.562349	0.432	0.339	4.76034e-135
607	CDK6	1.86418e-139	0.712043	0.364	0.261	6.54513e-135
608	SLFN5	6.14133e-139	-0.285344	0.283	0.437	2.15622e-134
609	CUX1	1.63551e-138	0.595166	0.764	0.808	5.74229e-134
610	ARHGAP32	1.63989e-138	0.634777	0.632	0.626	5.75765e-134
611	THOC2	4.62188e-137	0.492752	0.567	0.511	1.62274e-132
612	CCDC91	7.78781e-137	0.534279	0.668	0.665	2.7343e-132
613	E2F3	6.66799e-136	0.509556	0.383	0.277	2.34113e-131
614	CNOT1	9.90749e-136	0.506274	0.517	0.451	3.47852e-131
615	MYO10	1.03534e-135	0.572735	0.594	0.566	3.63507e-131
616	YAF2	1.33771e-135	-0.30596	0.297	0.445	4.6967e-131
617	OSBPL10	2.16112e-133	-0.264143	0.421	0.592	7.58769e-129
618	PLEKHA2	4.72953e-133	-0.252232	0.284	0.435	1.66054e-128
619	KPNA4	8.08137e-133	0.495526	0.498	0.42	2.83737e-128
620	TENM4	1.17786e-132	0.616915	0.574	0.509	4.13545e-128
621	CDCP1	4.48671e-130	0.61231	0.475	0.392	1.57528e-125
622	CDR2	3.89626e-129	0.555867	0.479	0.399	1.36798e-124
623	DYNC1H1	5.19109e-129	0.505068	0.459	0.371	1.82259e-124
624	NUP153	6.81841e-129	0.505253	0.453	0.365	2.39395e-124
625	RNF13	1.34347e-128	0.518656	0.548	0.498	4.71691e-124
626	YTHDC1	5.18551e-128	0.62054	0.481	0.409	1.82063e-123
627	NPAS2	9.78796e-128	0.691979	0.399	0.31	3.43655e-123
628	2025-03-06	1.70786e-127	0.476165	0.591	0.554	5.9963e-123
629	ANKRD36	2.17626e-127	0.618017	0.406	0.313	7.64087e-123
630	CCDC14	2.27095e-127	0.514696	0.492	0.425	7.97332e-123
631	ARL8B	1.07975e-126	0.615548	0.453	0.383	3.791e-122
632	HIVEP3	9.52426e-126	0.582613	0.472	0.382	3.34397e-121
633	ATAD2	2.8374e-125	0.444513	0.51	0.407	9.96211e-121
634	RICTOR	1.11936e-124	0.540164	0.604	0.597	3.93009e-120
635	FANCL	1.68104e-124	0.463846	0.413	0.318	5.90213e-120
636	SPAG9	2.53423e-124	0.652728	0.561	0.518	8.8977e-120
637	MROH1	4.26884e-124	0.563416	0.432	0.342	1.49879e-119
638	KIAA1522	1.29069e-121	0.475069	0.415	0.312	4.53162e-117
639	BPTF	3.28691e-120	0.466208	0.698	0.696	1.15403e-115
640	PIK3CA	3.43483e-120	0.479843	0.415	0.32	1.20597e-115
641	ARGLU1	7.09376e-120	0.443945	0.69	0.698	2.49062e-115
642	GALNT1	8.05695e-120	0.555648	0.431	0.343	2.82879e-115
643	CDC42BPA	1.20106e-119	0.510401	0.719	0.756	4.21694e-115
644	KYNU	1.89161e-119	0.281427	0.619	0.498	6.64144e-115
645	CAST	2.18441e-119	0.528538	0.558	0.519	7.66945e-115
646	ITGAV	1.07413e-118	0.516697	0.426	0.337	3.77127e-114
647	PAWR	3.82113e-118	0.476704	0.547	0.494	1.3416e-113
648	CD58	1.09012e-116	0.519717	0.423	0.336	3.82742e-112
649	MAP2K1	1.85892e-116	0.524033	0.413	0.323	6.52666e-112
650	PPP1R13B	4.92773e-116	0.529951	0.586	0.556	1.73013e-111
651	CYTH1	5.7261e-116	0.499005	0.514	0.449	2.01043e-111
652	RAD23B	5.82381e-116	0.481955	0.514	0.458	2.04474e-111
653	C1orf21	1.08585e-114	0.463348	0.594	0.531	3.81242e-110
654	EIF3A	1.26657e-114	0.502283	0.508	0.443	4.44691e-110
655	SP3	7.7555e-114	0.482705	0.457	0.375	2.72296e-109
656	WSB1	2.46613e-113	-0.329698	0.587	0.73	8.65857e-109
657	MTMR1	3.07806e-113	0.460459	0.371	0.277	1.08071e-108
658	LINC01376	1.97861e-112	0.522288	0.362	0.268	6.94691e-108
659	NASP	4.22247e-112	0.450048	0.426	0.337	1.48251e-107
660	DHX36	4.87163e-112	0.486792	0.478	0.41	1.71043e-107
661	PDS5B	5.7256e-112	0.443084	0.526	0.459	2.01026e-107
662	KPNB1	1.00036e-111	0.461553	0.455	0.373	3.51225e-107
663	DENND1A	1.79091e-111	0.492274	0.594	0.563	6.28788e-107
664	TTLL5	2.75418e-111	0.474311	0.508	0.444	9.66992e-107
665	RBM25	7.89567e-111	0.484686	0.576	0.536	2.77217e-106
666	PPP2R2A	1.04372e-110	0.489829	0.583	0.548	3.66449e-106
667	PDXK	5.99864e-110	0.548034	0.537	0.492	2.10612e-105
668	EPN2	1.32487e-109	0.568583	0.483	0.423	4.65163e-105
669	NEDD4L	1.5014e-109	0.529456	0.679	0.661	5.27142e-105
670	EHBP1	1.91632e-109	0.385834	0.711	0.698	6.72819e-105
671	DHX9	8.43436e-109	0.472404	0.433	0.357	2.9613e-104
672	SLK	1.03008e-108	0.602373	0.45	0.386	3.6166e-104
673	GPATCH8	1.55972e-108	0.412383	0.64	0.635	5.47618e-104
674	KCMF1	1.18803e-107	0.489038	0.523	0.475	4.17116e-103
675	MPP7	1.43508e-107	0.511163	0.467	0.392	5.03857e-103
676	CCDC146	2.05728e-107	0.538604	0.43	0.349	7.2231e-103
677	PIP4K2A	6.64299e-107	-0.256978	0.362	0.505	2.33235e-102
678	SRPK2	1.18336e-106	0.440032	0.716	0.741	4.15476e-102
679	HK2	1.26122e-104	0.978348	0.348	0.279	4.42816e-100
680	FXR1	1.65304e-104	0.454888	0.451	0.376	5.80384e-100
681	SETX	2.19699e-104	0.474915	0.555	0.517	7.71362e-100
682	FOXK2	2.5025e-104	0.467643	0.551	0.51	8.78627e-100
683	CAPN1	5.24028e-104	0.475738	0.377	0.287	1.83986e-99
684	DERA	5.83355e-104	0.469053	0.472	0.407	2.04816e-99
685	HSPG2	7.97653e-103	0.536805	0.422	0.337	2.80056e-98
686	NAP1L4	9.37768e-102	0.480147	0.542	0.505	3.2925e-97
687	VPS45	1.2651e-101	0.444011	0.458	0.386	4.44175e-97
688	CCDC88C	2.25111e-101	0.528754	0.344	0.259	7.90365e-97
689	AHCTF1	3.64753e-101	0.457434	0.427	0.351	1.28065e-96
690	NMT1	7.08687e-101	0.470117	0.385	0.296	2.4882e-96
691	SRRM2	1.60628e-100	0.396722	0.685	0.666	5.63965e-96
692	EIF4A2	1.69421e-100	0.459415	0.435	0.356	5.94839e-96
693	PTPRS	5.3714e-100	0.487275	0.418	0.333	1.8859e-95
694	KANSL1	1.10337e-99	0.378252	0.732	0.77	3.87394e-95
695	CLASP1	1.11261e-99	0.41832	0.67	0.69	3.90638e-95
696	APP	2.78467e-98	0.471589	0.605	0.574	9.77699e-94
697	CAPZA1	1.35278e-97	0.460529	0.498	0.447	4.74961e-93
698	RNF149	2.33791e-97	0.508445	0.468	0.41	8.2084e-93
699	ENO1	2.45465e-97	0.511997	0.501	0.45	8.61826e-93
700	SPTBN1	2.11787e-96	0.50697	0.388	0.306	7.43585e-92
701	LAMA3	1.71397e-95	0.418041	0.563	0.522	6.01774e-91
702	MEF2A	2.82145e-95	0.388772	0.695	0.718	9.90611e-91
703	UBE2G1	5.49308e-95	0.547134	0.451	0.394	1.92862e-90
704	MEGF9	6.44953e-95	-0.294653	0.276	0.398	2.26443e-90
705	MACF1	1.08429e-94	0.558869	0.764	0.808	3.80693e-90
706	OGDH	5.93012e-94	0.453938	0.444	0.375	2.08207e-89
707	ARID4B	8.99006e-93	0.35451	0.707	0.734	3.15641e-88
708	PTK2	1.27345e-92	0.286902	0.857	0.903	4.4711e-88
709	ACIN1	2.83124e-92	0.449979	0.464	0.399	9.94049e-88
710	ILF3	4.24643e-92	0.489097	0.405	0.323	1.49092e-87
711	RNF115	6.91701e-92	0.452576	0.502	0.446	2.42856e-87
712	DIDO1	1.04863e-91	0.464441	0.442	0.377	3.68173e-87
713	TAOK3	2.37349e-91	0.496291	0.456	0.389	8.33334e-87
714	SMG1	3.6541e-91	0.417222	0.591	0.579	1.28295e-86
715	PDCD10	4.0948e-91	0.437566	0.37	0.293	1.43768e-86
716	FAT1	7.14733e-91	-0.369481	0.438	0.542	2.50943e-86
717	UBA2	8.74663e-91	0.447414	0.415	0.34	3.07094e-86
718	ZNF710	1.24594e-90	0.460536	0.352	0.269	4.37451e-86
719	PPP2R5A	1.84627e-90	0.528248	0.419	0.354	6.48227e-86
720	VPS8	1.87822e-90	0.440855	0.573	0.554	6.59444e-86
721	ARHGEF11	3.23926e-90	0.453427	0.433	0.359	1.1373e-85
722	ZNF638	4.43566e-90	0.312825	0.746	0.795	1.55736e-85
723	FANCC	5.29673e-90	0.460239	0.526	0.478	1.85968e-85
724	SPG7	1.17961e-89	0.461426	0.43	0.357	4.1416e-85
725	NVL	4.36247e-89	0.451747	0.392	0.32	1.53166e-84
726	OSBPL2	8.62764e-88	0.471321	0.348	0.269	3.02917e-83
727	SF3B3	5.53024e-87	0.444593	0.349	0.271	1.94167e-82
728	SPTLC1	1.4621e-86	0.439142	0.378	0.303	5.13345e-82
729	MTF2	1.87273e-86	0.410454	0.447	0.384	6.57517e-82
730	TPD52L1	2.58786e-86	0.457293	0.362	0.283	9.08598e-82
731	MGST1	3.46303e-86	0.561795	0.33	0.252	1.21587e-81
732	PACS1	3.29945e-85	0.418877	0.618	0.599	1.15844e-80
733	WIPF2	6.46422e-85	0.426579	0.388	0.315	2.26959e-80
734	SLC38A2	1.10088e-84	0.459819	0.447	0.375	3.86518e-80
735	PUM2	1.16466e-84	0.334681	0.693	0.719	4.08914e-80
736	ELF1	1.30181e-84	0.399301	0.639	0.637	4.57065e-80
737	VCL	1.51214e-83	0.537967	0.428	0.368	5.30913e-79
738	WDR37	1.88942e-83	0.426466	0.419	0.346	6.63376e-79
739	PLEKHG1	1.4099e-82	-0.530761	0.511	0.61	4.95017e-78
740	FAM162A	1.90883e-82	0.507144	0.33	0.257	6.70192e-78
741	LYN	2.18611e-82	0.56276	0.53	0.495	7.67542e-78
742	QSER1	2.47489e-82	0.403757	0.373	0.296	8.68934e-78
743	NBDY	6.20321e-82	0.52991	0.399	0.329	2.17795e-77
744	CCNL2	8.14943e-82	0.490775	0.434	0.36	2.86127e-77
745	RNF217	1.14606e-81	0.464038	0.452	0.392	4.02381e-77
746	BRD2	2.46724e-81	0.405189	0.356	0.27	8.66248e-77
747	ARID1A	4.5624e-81	0.437199	0.508	0.461	1.60186e-76
748	PTGR1	2.25579e-80	0.6204	0.364	0.298	7.92008e-76
749	ACTR3	1.64673e-79	0.455902	0.463	0.411	5.78166e-75
750	FUS	3.38638e-79	0.410766	0.615	0.607	1.18896e-74
751	SEC22A	4.03824e-79	0.427711	0.442	0.384	1.41783e-74
752	PLEKHA1	5.71353e-79	0.424059	0.385	0.315	2.00602e-74
753	RB1	1.19521e-78	0.346079	0.682	0.707	4.19639e-74
754	SH3D19	1.31316e-77	0.433144	0.519	0.473	4.61049e-73
755	ECE1	1.88682e-77	0.476638	0.432	0.367	6.62462e-73
756	AC068587.4	1.45525e-76	0.516002	0.522	0.503	5.10937e-72
757	ENOX2	3.48374e-76	0.419203	0.374	0.3	1.22314e-71
758	HNRNPM	4.35821e-76	0.419309	0.492	0.448	1.53017e-71
759	GNG12	9.04492e-76	0.38588	0.417	0.343	3.17567e-71
760	MGA	1.01293e-75	0.410662	0.456	0.4	3.55639e-71
761	AEBP2	1.15356e-75	0.405497	0.578	0.566	4.05016e-71
762	2025-03-07	3.27337e-75	0.413637	0.572	0.566	1.14928e-70
763	CDK17	3.32004e-75	0.419376	0.44	0.385	1.16567e-70
764	SERBP1	4.08983e-75	0.42616	0.432	0.375	1.43594e-70
765	YWHAQ	8.36885e-75	0.419436	0.425	0.364	2.9383e-70
766	ATL2	9.04556e-74	0.408242	0.427	0.371	3.1759e-69
767	PPP1R12A	1.94514e-73	0.39104	0.569	0.559	6.82939e-69
768	NEK7	2.4311e-73	0.38714	0.616	0.619	8.5356e-69
769	PEAK1	3.61888e-73	0.376687	0.346	0.267	1.27059e-68
770	PRR14L	3.92316e-73	0.402208	0.371	0.3	1.37742e-68
771	ASAP1	1.01781e-72	0.292077	0.711	0.7	3.57353e-68
772	TPM4	3.07076e-72	0.667193	0.509	0.481	1.07814e-67
773	KIF21A	3.82977e-72	0.397814	0.374	0.304	1.34463e-67
774	ESRP1	4.26197e-72	0.4513	0.512	0.489	1.49638e-67
775	GLRX3	2.48499e-71	0.393704	0.332	0.262	8.72479e-67
776	POU2F1	3.03339e-71	0.41751	0.495	0.447	1.06502e-66
777	TAPBP	6.7594e-70	0.403256	0.368	0.297	2.37322e-65
778	TTC14	1.27621e-69	0.419006	0.373	0.31	4.48078e-65
779	PRKCI	1.75012e-69	0.392541	0.531	0.508	6.14467e-65
780	LYST	2.57348e-69	0.488404	0.421	0.373	9.03549e-65
781	GTF2I	5.21196e-69	0.319518	0.709	0.754	1.82992e-64
782	KDM5B	5.39467e-69	0.500742	0.535	0.526	1.89407e-64
783	ITGB3BP	6.19273e-69	0.397783	0.362	0.295	2.17427e-64
784	MRTFA	8.05798e-69	0.383764	0.589	0.584	2.82916e-64
785	MFSD14C	9.67778e-69	0.341709	0.628	0.635	3.39787e-64
786	DDX3X	1.09189e-68	0.507191	0.375	0.314	3.83361e-64
787	TCERG1	6.47307e-68	0.407465	0.459	0.416	2.27269e-63
788	PUM1	1.31876e-67	0.305519	0.713	0.745	4.63015e-63
789	PHIP	1.97663e-67	0.347155	0.625	0.62	6.93993e-63
790	MIR31HG	3.76212e-67	0.472287	0.663	0.691	1.32088e-62
791	ZBTB7A	4.46403e-67	0.422301	0.324	0.251	1.56732e-62
792	MAP4	4.5719e-67	0.460603	0.553	0.544	1.60519e-62
793	TARBP1	5.2617e-67	0.421207	0.431	0.383	1.84738e-62
794	UPF2	2.51755e-66	0.394266	0.462	0.415	8.83911e-62
795	SRSF4	8.53552e-66	0.357489	0.606	0.608	2.99682e-61
796	TAF1	5.43386e-65	0.408563	0.4	0.341	1.90783e-60
797	BAZ1B	5.86395e-65	0.385882	0.402	0.34	2.05883e-60
798	ANXA4	3.97438e-64	-0.289009	0.457	0.581	1.39541e-59
799	MAPK10	4.58777e-64	0.669395	0.508	0.493	1.61077e-59
800	WDR70	2.88315e-63	0.376974	0.623	0.656	1.01228e-58
801	ZFR	4.12423e-63	0.387535	0.578	0.595	1.44802e-58
802	EIF5B	9.78307e-63	0.451286	0.43	0.38	3.43483e-58
803	MYO1E	4.4397e-61	0.579661	0.707	0.74	1.55878e-56
804	PRKRIP1	4.50023e-61	0.42312	0.489	0.455	1.58003e-56
805	KLHL24	7.17395e-61	0.361985	0.336	0.268	2.51877e-56
806	MAPKAPK2	9.85981e-61	0.43274	0.328	0.265	3.46178e-56
807	STK38L	1.82869e-60	0.462979	0.32	0.26	6.42055e-56
808	PRPF3	2.12448e-60	0.380712	0.332	0.27	7.45905e-56
809	SMC5	2.38675e-60	0.323531	0.615	0.621	8.37989e-56
810	IARS	3.15504e-60	0.409543	0.378	0.324	1.10773e-55
811	DNAJB6	6.8869e-60	0.497644	0.409	0.363	2.41799e-55
812	AP002495.1	7.48707e-59	0.337415	0.337	0.272	2.62871e-54
813	HHAT	1.13503e-58	0.397325	0.338	0.276	3.9851e-54
814	STK24	2.12267e-58	0.348049	0.649	0.633	7.4527e-54
815	CTDSPL2	2.65853e-58	0.37274	0.461	0.421	9.3341e-54
816	RPTOR	4.80911e-58	0.422602	0.488	0.463	1.68848e-53
817	STRN	6.02019e-58	0.401997	0.443	0.404	2.11369e-53
818	PAFAH1B1	8.52113e-58	0.411952	0.629	0.652	2.99177e-53
819	PPIG	1.27767e-57	0.385814	0.432	0.384	4.48589e-53
820	USP37	2.12071e-57	0.376775	0.356	0.301	7.44582e-53
821	SESN3	1.27485e-56	-0.265529	0.291	0.383	4.47601e-52
822	KTN1	1.28482e-56	0.369147	0.599	0.611	4.511e-52
823	SRGAP1	1.99896e-56	0.390027	0.408	0.351	7.01836e-52
824	LYPLAL1	2.36153e-56	0.370782	0.346	0.288	8.29133e-52
825	AAK1	6.61886e-56	0.379267	0.516	0.495	2.32388e-51
826	TMOD3	1.80888e-55	0.41146	0.46	0.432	6.35099e-51
827	RAB3GAP2	2.0719e-55	0.347699	0.549	0.544	7.27445e-51
828	UBE2R2	3.21907e-55	0.413549	0.455	0.421	1.13022e-50
829	SBNO2	4.22026e-55	0.461825	0.407	0.36	1.48173e-50
830	KPNA1	5.19556e-55	0.383962	0.503	0.491	1.82416e-50
831	CHD2	9.01282e-55	0.41555	0.565	0.565	3.1644e-50
832	MARK2	1.02293e-54	0.387227	0.363	0.307	3.59152e-50
833	ETFA	1.82519e-54	0.367885	0.384	0.331	6.40826e-50
834	MIRLET7BHG	2.5673e-54	0.528718	0.577	0.594	9.0138e-50
835	SCAI	1.75848e-53	0.355526	0.315	0.254	6.17402e-49
836	MTMR3	3.3439e-53	0.384999	0.514	0.504	1.17404e-48
837	PISD	2.11374e-52	0.387772	0.312	0.253	7.42134e-48
838	KLHL20	2.30384e-52	0.356352	0.367	0.311	8.08877e-48
839	SRSF10	3.03105e-52	0.330553	0.494	0.46	1.0642e-47
840	ARHGAP24	3.4748e-52	0.503557	0.514	0.496	1.22e-47
841	KDM5A	4.37508e-52	0.393749	0.443	0.414	1.53609e-47
842	FBXO22	1.83915e-51	0.341002	0.314	0.254	6.45727e-47
843	DOCK9	3.79894e-51	0.416474	0.562	0.566	1.33381e-46
844	RIN2	4.73929e-51	0.385213	0.545	0.529	1.66396e-46
845	NAA25	6.94006e-51	0.376247	0.378	0.332	2.43665e-46
846	ARHGAP35	3.60361e-50	0.355387	0.497	0.474	1.26523e-45
847	ZNF609	8.7738e-50	0.369532	0.57	0.576	3.08048e-45
848	RANBP17	1.19245e-49	0.429706	0.518	0.499	4.1867e-45
849	FBXO42	1.97913e-49	0.38847	0.451	0.423	6.94874e-45
850	SRRM1	2.07591e-49	0.365022	0.42	0.377	7.28851e-45
851	SPATA5	2.33882e-49	0.366036	0.478	0.449	8.21161e-45
852	ZNF131	4.72469e-49	0.369507	0.47	0.443	1.65884e-44
853	EIPR1	4.75534e-49	0.380634	0.325	0.271	1.6696e-44
854	SRSF2	5.09004e-49	0.463624	0.387	0.343	1.78711e-44
855	PSEN1	1.1742e-48	0.397088	0.397	0.356	4.12261e-44
856	DROSHA	1.39241e-48	0.355478	0.36	0.311	4.88877e-44
857	GGNBP2	1.69854e-48	0.366087	0.379	0.33	5.96358e-44
858	AL772307.1	2.11196e-48	0.365875	0.676	0.733	7.41509e-44
859	PRPF4B	2.3641e-48	0.35007	0.509	0.494	8.30035e-44
860	WRN	3.76334e-48	0.370381	0.429	0.39	1.32131e-43
861	SENP2	5.9654e-48	0.326062	0.315	0.259	2.09445e-43
862	B4GALT4	9.92978e-48	0.417212	0.322	0.269	3.48635e-43
863	NF1	1.14314e-47	0.257144	0.728	0.783	4.01357e-43
864	PEX14	1.38954e-47	0.347811	0.429	0.39	4.87868e-43
865	HNRNPD	2.05153e-47	0.351393	0.529	0.523	7.20293e-43
866	RPS6KC1	2.09085e-47	0.366508	0.508	0.495	7.34097e-43
867	FCHSD2	2.2788e-47	0.376812	0.54	0.53	8.00085e-43
868	NSMCE2	2.77834e-47	0.286121	0.685	0.713	9.75476e-43
869	SFSWAP	2.94502e-47	0.363029	0.407	0.364	1.034e-42
870	VPS13B	3.00179e-47	0.264517	0.714	0.765	1.05393e-42
871	AGFG1	3.20674e-47	0.481522	0.502	0.497	1.12589e-42
872	TRIO	1.6053e-46	0.292362	0.761	0.812	5.63619e-42
873	HLA-E	3.03507e-46	0.434969	0.348	0.295	1.06561e-41
874	RTF1	3.13723e-46	0.356388	0.322	0.265	1.10148e-41
875	MAP3K5	3.28746e-46	0.282995	0.57	0.543	1.15423e-41
876	SPTAN1	1.06845e-45	0.394263	0.376	0.332	3.75132e-41
877	ADK	1.96247e-45	0.27009	0.767	0.81	6.89023e-41
878	ADAM9	1.96987e-45	0.42324	0.323	0.275	6.91621e-41
879	RAB22A	2.00381e-45	0.363403	0.311	0.261	7.03536e-41
880	BCL11A	2.71352e-45	0.41493	0.385	0.34	9.52716e-41
881	PCBD2	9.96085e-45	0.375414	0.333	0.285	3.49726e-40
882	GPI	1.00135e-44	0.571903	0.306	0.264	3.51575e-40
883	SOS2	1.03146e-44	0.353141	0.441	0.408	3.62144e-40
884	ABLIM1	1.06822e-44	0.458549	0.548	0.547	3.75052e-40
885	KLHL2	4.57303e-44	0.345502	0.368	0.321	1.60559e-39
886	SERPINB1	7.26439e-44	0.528992	0.312	0.263	2.55053e-39
887	HK1	1.24021e-43	0.427162	0.457	0.435	4.35437e-39
888	OGA	1.29605e-42	0.367938	0.495	0.482	4.55043e-38
889	IKZF2	3.2677e-42	0.391361	0.5	0.482	1.14729e-37
890	USP9X	5.56699e-42	0.330784	0.576	0.591	1.95457e-37
891	NCOA6	1.13807e-41	0.359374	0.443	0.42	3.99578e-37
892	GAB1	1.18383e-41	0.322543	0.355	0.302	4.15644e-37
893	RSRC2	2.375e-41	0.364932	0.365	0.322	8.33864e-37
894	MED14	3.89063e-41	0.344753	0.343	0.299	1.366e-36
895	ATP9A	5.22664e-41	0.357961	0.399	0.362	1.83507e-36
896	TBL1X	7.11501e-41	0.503949	0.389	0.367	2.49808e-36
897	DDX46	7.78597e-41	0.340445	0.377	0.335	2.73365e-36
898	ATF6	1.20124e-40	0.348557	0.506	0.498	4.21754e-36
899	PABPC1	1.35148e-40	0.345952	0.534	0.529	4.74503e-36
900	RNF144B	1.76153e-40	0.455122	0.332	0.283	6.18474e-36
901	SKIL	3.17275e-40	0.448019	0.463	0.452	1.11395e-35
902	UBE2O	3.58866e-40	0.365747	0.31	0.263	1.25998e-35
903	CELF1	5.82807e-40	0.320802	0.579	0.597	2.04624e-35
904	WDR26	9.8249e-40	0.352812	0.438	0.417	3.44952e-35
905	TNFRSF10B	1.17468e-39	0.385219	0.376	0.336	4.12431e-35
906	JAK2	1.69421e-39	0.336417	0.35	0.303	5.94835e-35
907	ANO6	2.01753e-39	0.334475	0.465	0.436	7.08355e-35
908	NPC1	2.19284e-39	0.390642	0.417	0.39	7.69907e-35
909	PPP1R21	2.44956e-39	0.329351	0.322	0.275	8.60042e-35
910	FLNB	6.41428e-39	0.508443	0.571	0.585	2.25205e-34
911	RBBP8	1.07416e-38	0.318127	0.336	0.289	3.77139e-34
912	CSAD	1.12879e-38	0.303454	0.361	0.314	3.96318e-34
913	NCOA7	1.30951e-38	0.251758	0.358	0.294	4.5977e-34
914	MGMT	1.64357e-38	0.368107	0.404	0.366	5.77057e-34
915	TRA2A	2.26912e-38	0.301951	0.657	0.702	7.96688e-34
916	NRDC	3.20059e-38	0.310927	0.537	0.541	1.12373e-33
917	PSME4	3.32947e-38	0.361351	0.572	0.594	1.16898e-33
918	PANK2	7.35038e-38	0.294137	0.321	0.274	2.58072e-33
919	GOLGA8B	9.69817e-38	0.313953	0.337	0.289	3.40503e-33
920	CDK19	2.16267e-37	0.353752	0.39	0.356	7.59313e-33
921	ANKUB1	4.15425e-37	0.358119	0.353	0.316	1.45856e-32
922	MDM4	4.63587e-37	0.342218	0.477	0.467	1.62765e-32
923	CCDC93	5.1497e-37	0.30088	0.34	0.292	1.80806e-32
924	ST14	2.69128e-36	0.448472	0.325	0.286	9.44909e-32
925	LRCH3	3.00399e-36	0.338419	0.521	0.525	1.0547e-31
926	FNBP4	3.94535e-36	0.358003	0.559	0.579	1.38521e-31
927	PAXBP1	4.24342e-36	0.332653	0.474	0.461	1.48987e-31
928	EP400	1.20069e-35	0.316768	0.377	0.34	4.21561e-31
929	ELK4	2.74904e-35	0.284102	0.308	0.263	9.65189e-31
930	NFKB1	3.4252e-35	0.326664	0.46	0.435	1.20259e-30
931	ARHGAP5	3.6605e-35	0.317606	0.545	0.553	1.2852e-30
932	ADSS	3.90708e-35	0.295333	0.31	0.265	1.37177e-30
933	LPCAT3	4.51311e-35	0.367193	0.322	0.284	1.58455e-30
934	PTBP2	5.5618e-35	0.311716	0.559	0.585	1.95275e-30
935	TET3	5.84046e-35	0.37558	0.413	0.386	2.05058e-30
936	NUFIP2	7.14478e-35	0.335379	0.455	0.443	2.50853e-30
937	FAM133B	8.70241e-35	0.332106	0.334	0.293	3.05542e-30
938	ABHD12	1.80583e-34	0.339951	0.295	0.252	6.34026e-30
939	FRYL	4.31039e-34	0.30474	0.684	0.748	1.51338e-29
940	HLA-A	4.98574e-34	0.611211	0.458	0.461	1.75049e-29
941	ODR4	8.68735e-34	0.322022	0.38	0.35	3.05013e-29
942	FKBP5	9.39827e-34	0.267272	0.349	0.296	3.29973e-29
943	SIN3A	1.36111e-33	0.316616	0.299	0.257	4.77887e-29
944	EXOC1	1.36938e-33	0.356446	0.4	0.375	4.80789e-29
945	YY1	1.46894e-33	0.318329	0.35	0.31	5.15744e-29
946	MRTFB	2.14604e-33	0.316381	0.557	0.574	7.53476e-29
947	ZDHHC13	2.21309e-33	0.325271	0.353	0.314	7.77015e-29
948	DOCK5	5.72597e-33	0.369778	0.436	0.416	2.01039e-28
949	CEP63	1.48081e-32	0.312856	0.335	0.296	5.19913e-28
950	DTNB	1.51768e-32	0.319714	0.582	0.606	5.32858e-28
951	RAB12	2.83016e-32	0.298325	0.301	0.258	9.93668e-28
952	GAPVD1	3.03896e-32	0.345687	0.41	0.393	1.06698e-27
953	MCU	3.5413e-32	0.370176	0.499	0.493	1.24335e-27
954	CTCF	1.18255e-31	0.30904	0.3	0.261	4.15192e-27
955	CXADR	2.3547e-31	0.413721	0.415	0.4	8.26736e-27
956	VPS37B	2.49418e-31	0.424523	0.41	0.392	8.75705e-27
957	RAI1	2.5441e-31	0.47858	0.514	0.526	8.93233e-27
958	IP6K2	4.37402e-31	0.292141	0.323	0.282	1.53572e-26
959	MRRF	4.77854e-31	0.290528	0.294	0.253	1.67775e-26
960	ZNF83	5.01126e-31	0.396711	0.553	0.579	1.75945e-26
961	CORO2A	6.28024e-31	0.34722	0.355	0.322	2.20499e-26
962	USP33	1.00109e-30	0.309468	0.462	0.452	3.51482e-26
963	TMEM259	1.01059e-30	0.302769	0.316	0.272	3.54818e-26
964	ZNF326	1.22165e-30	0.306919	0.354	0.322	4.2892e-26
965	PTPN14	2.15714e-30	0.346819	0.52	0.528	7.57373e-26
966	CENPC	2.6281e-30	0.337065	0.369	0.338	9.22725e-26
967	RALGPS2	4.52464e-30	0.407303	0.43	0.413	1.5886e-25
968	GPBP1L1	5.46459e-30	0.330056	0.5	0.513	1.91862e-25
969	NAP1L1	5.52171e-30	0.296229	0.373	0.34	1.93867e-25
970	ZNF207	6.76409e-30	0.294075	0.536	0.559	2.37487e-25
971	RC3H2	1.0778e-29	0.310321	0.369	0.339	3.78414e-25
972	VPS13D	1.58572e-29	0.275405	0.655	0.725	5.56746e-25
973	KCNK1	3.97204e-29	0.329919	0.489	0.478	1.39458e-24
974	ILRUN	4.9173e-29	0.335701	0.386	0.363	1.72646e-24
975	NEMF	5.54379e-29	0.323585	0.504	0.513	1.94643e-24
976	NUP160	1.70499e-28	0.305993	0.38	0.353	5.98622e-24
977	ATF7IP	2.30654e-28	0.328334	0.51	0.525	8.09825e-24
978	NPTN	3.68736e-28	0.302312	0.363	0.333	1.29463e-23
979	CREBBP	4.48772e-28	0.30269	0.533	0.546	1.57564e-23
980	MAPK8IP3	8.60909e-28	0.364087	0.354	0.325	3.02265e-23
981	LCOR	1.0098e-27	0.318612	0.571	0.606	3.5454e-23
982	KATNBL1	1.0288e-27	0.357207	0.47	0.474	3.61211e-23
983	EML4	1.47151e-27	0.264131	0.629	0.659	5.16648e-23
984	KDM1A	1.99788e-27	0.336122	0.346	0.319	7.01456e-23
985	GLS	2.37872e-27	0.340574	0.352	0.323	8.35167e-23
986	DDX42	2.58371e-27	0.364797	0.332	0.3	9.0714e-23
987	TUT7	2.94109e-27	0.324053	0.432	0.422	1.03262e-22
988	SMG6	3.02818e-27	0.339171	0.496	0.503	1.06319e-22
989	VAV2	5.45774e-27	0.428955	0.29	0.262	1.91621e-22
990	NUP214	6.07265e-27	0.295127	0.409	0.388	2.13211e-22
991	C1QTNF3-AMACR	1.21626e-26	0.348719	0.472	0.468	4.27028e-22
992	KLF3	1.86882e-26	0.385871	0.42	0.409	6.56144e-22
993	SAMD4B	2.14809e-26	0.303234	0.348	0.317	7.54193e-22
994	BRD1	3.87389e-26	0.314678	0.322	0.29	1.36012e-21
995	GPD2	4.54339e-26	0.261573	0.6	0.625	1.59518e-21
996	GAK	5.48139e-26	0.405436	0.376	0.355	1.92452e-21
997	TUBGCP3	5.7449e-26	0.276415	0.318	0.284	2.01703e-21
998	MAP2K5	6.86725e-26	0.305876	0.442	0.43	2.41109e-21
999	EIF2AK2	7.10133e-26	0.314446	0.343	0.313	2.49328e-21
1000	UBE2D3	7.49575e-26	0.297519	0.587	0.622	2.63176e-21
1001	PSMB7	1.29736e-25	0.296933	0.305	0.271	4.55502e-21
1002	CORO1C	1.67238e-25	0.354255	0.347	0.324	5.87173e-21
1003	C1orf43	3.06594e-25	0.268625	0.292	0.256	1.07645e-20
1004	SEPTIN10	5.22261e-25	0.29102	0.343	0.313	1.83366e-20
1005	MFN1	6.44021e-25	0.295442	0.351	0.326	2.26116e-20
1006	TRRAP	6.46429e-25	0.331278	0.443	0.44	2.26961e-20
1007	PHC3	6.76627e-25	0.279468	0.572	0.614	2.37564e-20
1008	AC046134.2	8.76147e-25	0.301327	0.309	0.274	3.07615e-20
1009	AK3	9.89579e-25	0.284294	0.388	0.368	3.47441e-20
1010	SAFB	2.24784e-24	0.287899	0.33	0.299	7.89215e-20
1011	OTUD7B	2.41596e-24	0.314815	0.475	0.472	8.48244e-20
1012	ITGB1	2.43077e-24	0.492534	0.409	0.405	8.53444e-20
1013	HSDL2	4.66765e-24	0.294517	0.318	0.287	1.63881e-19
1014	IL4R	1.67824e-23	0.38523	0.455	0.455	5.8923e-19
1015	TBK1	1.90124e-23	0.273834	0.353	0.325	6.67527e-19
1016	GSN	2.87357e-23	0.292862	0.284	0.251	1.00891e-18
1017	RIC1	2.99862e-23	0.359376	0.475	0.488	1.05282e-18
1018	SIMC1	3.44041e-23	0.284826	0.326	0.295	1.20793e-18
1019	RTN4	7.66388e-23	0.308839	0.539	0.56	2.69079e-18
1020	ANXA11	8.33452e-23	0.426486	0.416	0.41	2.92625e-18
1021	PKD2	9.0805e-23	0.28066	0.306	0.275	3.18816e-18
1022	FBXO11	1.0072e-22	0.275776	0.571	0.598	3.53627e-18
1023	USP10	1.28941e-22	0.27861	0.384	0.365	4.52713e-18
1024	STAT2	1.36086e-22	0.336428	0.284	0.251	4.77797e-18
1025	C9orf85	1.46839e-22	0.252226	0.294	0.26	5.15551e-18
1026	SSBP3	3.47258e-22	0.391605	0.49	0.504	1.21922e-17
1027	PSMD14	3.63913e-22	0.278331	0.352	0.329	1.2777e-17
1028	HELZ	4.03521e-22	0.31272	0.562	0.594	1.41676e-17
1029	SH3RF2	5.82155e-22	0.495616	0.358	0.353	2.04394e-17
1030	IGF2R	6.38709e-22	0.322693	0.425	0.421	2.24251e-17
1031	MCCC1	6.43153e-22	0.301424	0.386	0.372	2.25811e-17
1032	R3HCC1L	7.50542e-22	0.297808	0.363	0.344	2.63515e-17
1033	CCNY	1.42557e-21	0.36852	0.588	0.631	5.00517e-17
1034	FAM222B	2.42892e-21	0.313882	0.359	0.34	8.52793e-17
1035	MAST2	2.50785e-21	0.313092	0.34	0.32	8.80505e-17
1036	PSMD1	3.0721e-21	0.293139	0.404	0.392	1.07861e-16
1037	EEFSEC	3.43588e-21	0.311825	0.393	0.377	1.20634e-16
1038	LMO7	4.93196e-21	0.257621	0.263	0.338	1.73161e-16
1039	ARAP2	5.59756e-21	0.343722	0.445	0.443	1.9653e-16
1040	FUBP1	6.53617e-21	0.292453	0.395	0.384	2.29485e-16
1041	SRPK1	6.57794e-21	0.298469	0.472	0.478	2.30951e-16
1042	TMEM65	1.07515e-20	0.256707	0.343	0.315	3.77486e-16
1043	PPP2R5C	1.4769e-20	0.288921	0.513	0.525	5.18541e-16
1044	NBPF11	1.9621e-20	0.277502	0.289	0.259	6.88894e-16
1045	NNT	1.9714e-20	0.254885	0.335	0.307	6.9216e-16
1046	IDH2	2.15456e-20	0.283633	0.285	0.253	7.56465e-16
1047	MIR34AHG	2.26319e-20	0.287087	0.293	0.264	7.94606e-16
1048	RNF169	3.46323e-20	0.273985	0.395	0.379	1.21594e-15
1049	TPTEP2-CSNK1E	3.63743e-20	0.323857	0.404	0.399	1.2771e-15
1050	MTOR	6.40646e-20	0.279657	0.311	0.285	2.24931e-15
1051	PDPK1	6.40991e-20	0.292085	0.336	0.312	2.25052e-15
1052	NFATC3	6.6992e-20	0.285954	0.336	0.313	2.35209e-15
1053	ZDHHC20	9.26381e-20	0.284167	0.435	0.434	3.25252e-15
1054	SLC49A4	1.13827e-19	0.264436	0.33	0.304	3.99646e-15
1055	ACTN1	1.61487e-19	0.343806	0.305	0.28	5.6698e-15
1056	GGA2	2.04882e-19	0.279448	0.319	0.295	7.19342e-15
1057	MAPKAP1	3.27743e-19	0.288423	0.523	0.557	1.1507e-14
1058	MAX	5.54108e-19	0.285508	0.409	0.4	1.94547e-14
1059	TSHZ2	5.75763e-19	0.298173	0.654	0.682	2.0215e-14
1060	PTPRA	7.63215e-19	0.270526	0.505	0.52	2.67965e-14
1061	DDI2	7.98769e-19	0.284559	0.284	0.258	2.80448e-14
1062	TBC1D8	1.15925e-18	0.260758	0.546	0.57	4.07014e-14
1063	NIBAN2	1.65807e-18	0.532785	0.479	0.503	5.8215e-14
1064	DNM1L	2.56076e-18	0.289775	0.358	0.345	8.99084e-14
1065	DAAM1	2.97079e-18	0.326842	0.424	0.427	1.04304e-13
1066	DNM2	7.44519e-18	0.321382	0.431	0.433	2.61401e-13
1067	CFLAR	9.1909e-18	0.305538	0.452	0.458	3.22693e-13
1068	PPP2CB	1.101e-17	0.266227	0.309	0.284	3.86562e-13
1069	TPD52	1.57015e-17	0.299017	0.526	0.547	5.51278e-13
1070	PTCD3	2.0172e-17	0.257668	0.293	0.267	7.08238e-13
1071	KIF1B	5.1934e-17	0.298352	0.492	0.515	1.8234e-12
1072	MBNL2	5.36721e-17	0.287998	0.434	0.434	1.88443e-12
1073	TMEM117	7.3996e-17	0.278348	0.685	0.742	2.598e-12
1074	MACC1	9.4124e-17	0.400429	0.307	0.282	3.30469e-12
1075	KHDRBS1	1.59151e-16	0.273516	0.44	0.441	5.58781e-12
1076	PHF20	1.61511e-16	0.277416	0.415	0.411	5.67067e-12
1077	AC009120.2	1.61515e-16	0.277889	0.302	0.283	5.67078e-12
1078	OGT	2.06819e-16	0.301871	0.377	0.371	7.26143e-12
1079	SNX1	2.41017e-16	0.27304	0.336	0.319	8.46211e-12
1080	FAM120A	8.98494e-16	0.281274	0.495	0.525	3.15461e-11
1081	UNK	1.29834e-15	0.275504	0.286	0.264	4.55848e-11
1082	SLC25A37	1.34738e-15	0.327738	0.448	0.452	4.73066e-11
1083	R3HDM2	1.65032e-15	0.25646	0.531	0.555	5.79426e-11
1084	PMEPA1	1.92096e-15	0.455144	0.284	0.267	6.74449e-11
1085	GALNT2	4.38534e-15	0.260051	0.515	0.535	1.53969e-10
1086	WDR45B	6.34853e-15	0.353233	0.407	0.416	2.22897e-10
1087	HNRNPF	6.51311e-15	0.263832	0.341	0.327	2.28675e-10
1088	SNX13	6.69196e-15	0.268345	0.481	0.502	2.34955e-10
1089	ANKFY1	7.48645e-15	0.251384	0.324	0.308	2.62849e-10
1090	POM121C	7.68394e-15	0.269069	0.344	0.334	2.69783e-10
1091	ST5	8.69361e-15	0.290742	0.432	0.423	3.05232e-10
1092	MAP3K4	9.91544e-15	0.328083	0.453	0.472	3.48131e-10
1093	REPS1	1.04288e-14	0.280362	0.459	0.475	3.66154e-10
1094	RBM41	1.60552e-14	0.251218	0.305	0.287	5.63698e-10
1095	SUCO	2.58294e-14	0.269471	0.433	0.442	9.06871e-10
1096	MECP2	2.85311e-14	0.25625	0.335	0.319	1.00173e-09
1097	MED27	3.92836e-14	0.283629	0.399	0.401	1.37925e-09
1098	PDLIM5	4.28207e-14	0.311653	0.671	0.724	1.50343e-09
1099	ARMC8	6.14556e-14	0.261918	0.442	0.452	2.15771e-09
1100	CDC37	9.49595e-14	0.282558	0.28	0.259	3.33403e-09
1101	SMURF1	1.69156e-13	0.250237	0.733	0.778	5.93907e-09
1102	ACBD3	2.03684e-13	0.274209	0.43	0.439	7.15135e-09
1103	CHIC2	2.05554e-13	0.270166	0.328	0.315	7.21701e-09
1104	UBR4	2.2086e-13	0.289354	0.354	0.348	7.75441e-09
1105	NAA50	2.33427e-13	0.268082	0.387	0.388	8.19562e-09
1106	RELCH	5.50488e-13	0.286274	0.503	0.54	1.93276e-08
1107	STRBP	8.78146e-13	0.297327	0.519	0.559	3.08317e-08
1108	RALY	1.26009e-12	0.256381	0.392	0.389	4.42417e-08
1109	STAG3L5P-PVRIG2P-PILRB	3.54029e-12	0.272318	0.302	0.291	1.243e-07
1110	GTDC1	5.79047e-12	0.255237	0.41	0.407	2.03303e-07
1111	ERI3	6.1403e-12	0.276195	0.317	0.306	2.15586e-07
1112	FOXJ3	6.84137e-12	0.265463	0.564	0.61	2.402e-07
1113	CYFIP1	7.09781e-12	0.274736	0.382	0.381	2.49204e-07
1114	ANXA2	1.28506e-11	0.327107	0.72	0.778	4.51184e-07
1115	CHD3	1.35428e-11	0.281377	0.331	0.318	4.75489e-07
1116	SLC22A23	4.07339e-11	0.27998	0.484	0.502	1.43017e-06
1117	ZFX	5.09614e-11	0.277184	0.371	0.373	1.78926e-06
1118	SCML1	5.33913e-11	0.276944	0.264	0.251	1.87457e-06
1119	PTPN2	6.16223e-11	0.276994	0.493	0.521	2.16356e-06
1120	TRAK1	1.21732e-10	0.251944	0.406	0.41	4.27402e-06
1121	CLTC	1.27891e-10	0.342403	0.476	0.504	4.49024e-06
1122	AP3D1	1.32014e-10	0.290061	0.306	0.297	4.635e-06
1123	GPR107	1.37115e-10	0.254575	0.339	0.335	4.81412e-06
1124	GRB2	1.48734e-10	0.265901	0.337	0.33	5.22203e-06
1125	PLOD2	1.98765e-10	0.337801	0.395	0.39	6.97862e-06
1126	ZFYVE9	2.04714e-10	0.291721	0.358	0.364	7.1875e-06
1127	CUL4A	3.4047e-10	0.25893	0.469	0.492	1.19539e-05
1128	ANXA1	4.28501e-10	1.0118	0.37	0.374	1.50447e-05
1129	ATXN7L1	4.68548e-10	0.27717	0.532	0.577	1.64507e-05
1130	IFNGR2	9.47626e-10	0.274993	0.311	0.304	3.32712e-05
1131	CTBP2	1.79712e-09	0.271442	0.719	0.786	6.30969e-05
1132	RNF216	3.38688e-09	0.267715	0.385	0.393	0.000118913
1133	RUFY3	3.47777e-09	0.255237	0.405	0.413	0.000122104
1134	SNX29	1.91814e-08	0.311663	0.484	0.519	0.000673459
1135	HSP90AA1	1.9596e-08	0.491453	0.465	0.479	0.000688015
1136	SUN1	4.63645e-08	0.274451	0.388	0.398	0.00162786
1137	NFKBIZ	1.43619e-07	0.257761	0.285	0.272	0.00504245
1138	DIP2C	1.61058e-07	0.272719	0.552	0.599	0.00565475
1139	DGLUCY	5.63824e-07	0.261925	0.381	0.396	0.0197959
1140	APPL2	9.61026e-07	0.261687	0.366	0.376	0.0337416

## Sheet: S4
Table S4. The 46 NCCGs
	symbol
1	S100A6
2	IFI16
3	PPP1CB
4	GFPT1
5	TMSB10
6	VGLL4
7	RBM47
8	CD74
9	ERGIC1
10	PERP
11	HSPB1
12	TMSB4X
13	B4GALT1
14	TSC22D1
15	TPT1
16	DNAJC3
17	LGALS3
18	RNF213
19	ID1
20	MYH9
21	TTC3
22	TPM3
23	ATP1B1
24	ZFP36L1
25	AHCYL1
26	ELF3
27	HSD17B4
28	DHRS3
29	GAPDH
30	CANX
31	CALR
32	PDIA3
33	P4HB
34	ARPC2
35	CAPZB
36	TM9SF2
37	TMBIM6
38	FBLN1
39	ARGLU1
40	MGST1
41	ACTR3
42	ANXA4
43	HLA-E
44	PABPC1
45	HLA-A
46	ANXA1

## Sheet: S5
Table S5. The DEGs of TCGA-CESC HRG vs LRG
	symbol	baseMean	log2FoldChange	lfcSE	stat	pvalue	padj	group
1	MUC5AC	3720.79	4.3387	0.461963	9.39188	5.8937e-21	5.61611e-17	UP
2	TM4SF4	80.3041	4.62432	0.489099	9.45477	3.23745e-21	5.61611e-17	UP
3	NOTUM	167.852	-2.41343	0.260014	-9.28191	1.66468e-20	1.05752e-16	DOWN
4	IHH	46.3138	3.30718	0.360029	9.18586	4.08247e-20	1.94509e-16	UP
5	MYO7B	308.803	2.87218	0.31822	9.02578	1.78412e-19	6.80036e-16	UP
6	CSAG1	22.6209	-3.25809	0.393711	-8.27532	1.28109e-16	4.06915e-13	DOWN
7	FGF4	22.1425	-8.35792	1.01999	-8.1941	2.52482e-16	6.87401e-13	DOWN
8	AMBN	18.354	-6.6365	0.819958	-8.09371	5.78743e-16	1.37871e-12	DOWN
9	LRRC31	167.339	3.85718	0.480623	8.02536	1.01225e-15	1.92915e-12	UP
10	MAEL	31.5949	-3.06241	0.381004	-8.03773	9.15162e-16	1.92915e-12	DOWN
11	LGALS4	358.024	2.5327	0.32017	7.91048	2.56399e-15	4.44222e-12	UP
12	NDNF	70.2765	2.14843	0.279403	7.68934	1.47899e-14	2.34888e-11	UP
13	GALNTL6	34.7832	2.15264	0.281587	7.64465	2.09509e-14	3.0714e-11	UP
14	GALNT3	4273.94	0.834885	0.109429	7.62949	2.35687e-14	3.20837e-11	no significance
15	DNAH17	313.524	-1.40879	0.188007	-7.49328	6.7171e-14	8.0009e-11	DOWN
16	SPATA21	3.20964	-2.26957	0.302643	-7.49914	6.42356e-14	8.0009e-11	DOWN
17	POU6F2	6.76571	-3.11783	0.416988	-7.47703	7.60228e-14	8.5226e-11	DOWN
18	ANPEP	2750.66	1.78345	0.239362	7.45082	9.27636e-14	9.82161e-11	UP
19	GFPT1	5404.05	0.78201	0.105928	7.38249	1.55352e-13	1.55826e-10	no significance
20	COPA	12918.5	0.441689	0.0600765	7.3521	1.95111e-13	1.85922e-10	no significance
21	BPIFB1	4545.31	3.546	0.486982	7.28158	3.29942e-13	2.9943e-10	UP
22	EEF1A2	356.306	-2.28166	0.314844	-7.24696	4.2622e-13	3.69222e-10	DOWN
23	MAGEA12	11.5625	-4.88677	0.677569	-7.2122	5.50538e-13	4.5618e-10	DOWN
24	VSIG8	9.94694	-2.15559	0.300451	-7.17452	7.25587e-13	5.76176e-10	DOWN
25	CDHR5	102.388	2.45765	0.344314	7.13781	9.48273e-13	7.22888e-10	UP
26	ERVH48-1	12.422	-1.62429	0.23063	-7.04281	1.88399e-12	1.38096e-09	DOWN
27	SFTA2	578.002	2.73894	0.39272	6.97428	3.07443e-12	2.17009e-09	UP
28	SCGB3A1	164.662	2.48725	0.358376	6.94035	3.9114e-12	2.66226e-09	UP
29	FER1L6	38.4165	2.34187	0.338601	6.91632	4.63529e-12	2.94465e-09	UP
30	NEU4	101.794	2.04646	0.295876	6.91663	4.62503e-12	2.94465e-09	UP
31	NPEPL1	514.35	-0.71295	0.105054	-6.78652	1.14873e-11	6.85792e-09	no significance
32	SLC39A5	27.8475	1.64474	0.242366	6.78617	1.1515e-11	6.85792e-09	UP
33	FGF19	68.543	-3.92448	0.579151	-6.77626	1.2333e-11	7.1225e-09	DOWN
34	CLTC	19840.9	0.371951	0.0550607	6.75528	1.42558e-11	7.99082e-09	no significance
35	CLRN3	35.4737	3.03606	0.452093	6.71557	1.8733e-11	1.02004e-08	UP
36	SERPINA4	57.4905	4.19378	0.625092	6.70906	1.95876e-11	1.03695e-08	UP
37	DMBT1	1474.46	2.86398	0.428718	6.68033	2.38408e-11	1.228e-08	UP
38	TMEM155	14.7726	-1.73588	0.260241	-6.67026	2.55354e-11	1.28067e-08	DOWN
39	CGA	34.6371	3.36947	0.509506	6.6132	3.76096e-11	1.83786e-08	UP
40	MYO18B	13.6064	-2.18176	0.331157	-6.5883	4.44902e-11	2.11973e-08	DOWN
41	MYBPC2	34.6459	-1.62114	0.246748	-6.57002	5.03094e-11	2.33853e-08	DOWN
42	C4BPA	339.015	2.9948	0.457087	6.55192	5.6802e-11	2.57746e-08	UP
43	GPA33	78.0262	1.80969	0.277636	6.51821	7.11499e-11	3.15343e-08	UP
44	PGR	402.075	1.82023	0.280102	6.49844	8.11593e-11	3.51531e-08	UP
45	SPDEF	1877.18	2.15035	0.331947	6.47799	9.29524e-11	3.93664e-08	UP
46	SLC13A2	64.1927	2.38805	0.369319	6.46609	1.00573e-10	4.16678e-08	UP
47	AL590560.2	14.4359	-1.42755	0.222316	-6.42124	1.35167e-10	5.48089e-08	DOWN
48	ALX4	20.0816	-2.08665	0.325693	-6.40679	1.48612e-10	5.90053e-08	DOWN
49	PAEP	56.5614	2.61286	0.409217	6.38503	1.71363e-10	6.66498e-08	UP
50	TFPI2	797.97	2.10882	0.330583	6.37909	1.78145e-10	6.79016e-08	UP
51	RGS14	2139.5	-0.669118	0.105103	-6.36629	1.93651e-10	7.23648e-08	no significance
52	CXCL6	1027.16	1.91853	0.302778	6.33641	2.35178e-10	8.61928e-08	UP
53	IGFALS	153.905	2.0808	0.329158	6.3216	2.58869e-10	9.30852e-08	UP
54	BRDT	4.41144	-2.47843	0.393473	-6.29886	2.99842e-10	1.05822e-07	DOWN
55	CCDC154	63.3579	-1.161	0.184591	-6.28958	3.18332e-10	1.10305e-07	DOWN
56	FAM3D	378.669	2.07078	0.329605	6.28261	3.3293e-10	1.11315e-07	UP
57	KREMEN2	536.015	-1.37548	0.218844	-6.2852	3.27427e-10	1.11315e-07	DOWN
58	CYHR1	2999.42	-0.439159	0.0705573	-6.22415	4.84172e-10	1.59092e-07	no significance
59	GOLGA5	2953.06	0.36014	0.0583474	6.17234	6.72878e-10	2.17351e-07	no significance
60	IYD	35.8857	2.19361	0.35729	6.13958	8.27421e-10	2.62817e-07	UP
61	TDRD12	25.2381	1.54692	0.252083	6.13656	8.43263e-10	2.63457e-07	UP
62	GALNT7	2925.02	0.836996	0.136658	6.12474	9.08303e-10	2.79201e-07	no significance
63	CFAP300	197.451	1.33373	0.21806	6.11633	9.57546e-10	2.85541e-07	UP
64	MIA2	3017.35	0.518668	0.0848036	6.11611	9.58897e-10	2.85541e-07	no significance
65	ACBD3	3737.83	0.370904	0.060739	6.10652	1.01826e-09	2.94029e-07	no significance
66	TMED10	16457.9	0.327449	0.0536171	6.10717	1.01411e-09	2.94029e-07	no significance
67	CDH22	43.1096	-2.18195	0.357491	-6.10351	1.03765e-09	2.95157e-07	DOWN
68	TRPM8	24.8579	1.92814	0.317831	6.06655	1.30687e-09	3.6627e-07	UP
69	IGFL4	19.1579	-1.64356	0.271625	-6.05085	1.44081e-09	3.94256e-07	DOWN
70	MAGEA6	143.566	-3.9717	0.656475	-6.05004	1.4481e-09	3.94256e-07	DOWN
71	CFHR4	1.82469	-3.43563	0.570512	-6.02202	1.72252e-09	4.62363e-07	DOWN
72	TM9SF2	11306.7	0.40133	0.0667516	6.01228	1.8293e-09	4.84206e-07	no significance
73	DEFA5	24.0591	-10.5687	1.76272	-5.9957	2.02611e-09	5.28954e-07	DOWN
74	C8G	82.3047	-1.04022	0.173676	-5.98944	2.1057e-09	5.42304e-07	DOWN
75	EDEM3	3026.64	0.525893	0.0880609	5.97192	2.34476e-09	5.90037e-07	no significance
76	SMAP1	358.66	0.65022	0.10889	5.97135	2.35297e-09	5.90037e-07	no significance
77	MIIP	2265.52	-0.537875	0.0904153	-5.94893	2.69894e-09	6.68005e-07	no significance
78	CD2AP	4650.46	0.464599	0.0781941	5.94162	2.82227e-09	6.89574e-07	no significance
79	VIL1	179.669	2.57309	0.434386	5.9235	3.15168e-09	7.60313e-07	UP
80	RNF182	161.579	-1.89906	0.321077	-5.91467	3.32532e-09	7.92174e-07	DOWN
81	DNAJC3	4047.05	0.439984	0.0744679	5.90837	3.45505e-09	8.05489e-07	no significance
82	MUC13	4020.23	2.62125	0.443688	5.90786	3.46574e-09	8.05489e-07	UP
83	PAGE2B	2.88238	-1.36741	0.231644	-5.90308	3.56786e-09	8.19232e-07	DOWN
84	GTSF1	33.5169	-1.34988	0.22918	-5.89006	3.86054e-09	8.75882e-07	DOWN
85	ADH1C	695.365	2.46803	0.420051	5.87555	4.2144e-09	9.44917e-07	UP
86	STAM2	1804.18	0.33207	0.0566715	5.85956	4.641e-09	1.02847e-06	no significance
87	MGAM2	16.4516	2.83627	0.485196	5.84561	5.04721e-09	1.10563e-06	UP
88	CASTOR2	1047.75	-0.743528	0.127656	-5.82448	5.72897e-09	1.24071e-06	no significance
89	CD79B	105.612	-1.09721	0.18849	-5.82107	5.84726e-09	1.24676e-06	DOWN
90	FABP6	84	-1.71681	0.29503	-5.81911	5.91621e-09	1.24676e-06	DOWN
91	TMEM266	107.338	-0.943801	0.162219	-5.81807	5.95317e-09	1.24676e-06	no significance
92	PGM3	1757.19	0.468833	0.0807993	5.80244	6.53549e-09	1.35384e-06	no significance
93	TSPAN13	4558.25	0.812514	0.140082	5.80028	6.62051e-09	1.35671e-06	no significance
94	TOM1L1	1141.92	0.535976	0.0926316	5.78611	7.20367e-09	1.46051e-06	no significance
95	SEC22B	2039.7	0.410716	0.0713443	5.75681	8.57164e-09	1.71956e-06	no significance
96	GNAO1	242.981	-1.10258	0.19169	-5.75191	8.82388e-09	1.73367e-06	DOWN
97	SESTD1	2074.77	0.636241	0.110585	5.75339	8.74712e-09	1.73367e-06	no significance
98	COG3	1548.57	0.408062	0.0712075	5.7306	1.00075e-08	1.94615e-06	no significance
99	INSL6	13.7318	-1.31399	0.229363	-5.72888	1.01097e-08	1.94618e-06	DOWN
100	ANKS4B	68.3302	2.84937	0.497579	5.72648	1.02537e-08	1.95416e-06	UP
101	RFLNA	227.7	1.72431	0.301397	5.72107	1.05858e-08	1.99747e-06	UP
102	SLC10A7	605.751	0.431665	0.0754956	5.71775	1.07942e-08	2.01682e-06	no significance
103	SHISA7	9.55459	-1.44052	0.252902	-5.69596	1.22681e-08	2.26996e-06	DOWN
104	POMC	285.147	-1.71532	0.301357	-5.69198	1.25573e-08	2.27921e-06	DOWN
105	SSTR1	30.3456	1.82368	0.320334	5.69306	1.24782e-08	2.27921e-06	UP
106	ENPP3	136.473	1.85637	0.326258	5.68987	1.27136e-08	2.28581e-06	UP
107	CYP2B6	22.5176	2.46031	0.432855	5.68393	1.31635e-08	2.33869e-06	UP
108	TFF1	274.912	2.4852	0.437323	5.68277	1.32531e-08	2.33869e-06	UP
109	ASCC3	3189.15	0.407184	0.0716774	5.68078	1.34083e-08	2.34435e-06	no significance
110	SEC31A	8218.21	0.371814	0.0655774	5.66985	1.42921e-08	2.47617e-06	no significance
111	CCER2	29.7454	-1.02562	0.181584	-5.6482	1.62135e-08	2.78375e-06	DOWN
112	SUCO	3064.57	0.458109	0.0812121	5.64089	1.69172e-08	2.87865e-06	no significance
113	MYO6	5500.22	0.559386	0.0992753	5.6347	1.75367e-08	2.95765e-06	no significance
114	UAP1	3923.92	0.479527	0.0851972	5.62843	1.81859e-08	3.04024e-06	no significance
115	MAGEA10	21.4128	-2.37764	0.422998	-5.62094	1.89926e-08	3.13871e-06	DOWN
116	MYO1A	44.9753	1.48681	0.264561	5.61992	1.91043e-08	3.13871e-06	UP
117	AGER	321.634	-0.543494	0.0968301	-5.61286	1.99008e-08	3.24162e-06	no significance
118	ADAM9	7170.78	0.542264	0.0966965	5.60789	2.04802e-08	3.30773e-06	no significance
119	HNF4A	145.399	2.15019	0.384211	5.59639	2.18864e-08	3.50514e-06	UP
120	SLC35A3	2221.38	0.539653	0.0964774	5.59357	2.22447e-08	3.53283e-06	no significance
121	KDELR3	1196.06	0.827814	0.148063	5.59097	2.258e-08	3.55645e-06	no significance
122	PDE6G	38.5702	-0.937449	0.167795	-5.58688	2.31189e-08	3.61147e-06	no significance
123	OSBP	3486.12	0.265805	0.0476372	5.57977	2.40834e-08	3.70146e-06	no significance
124	PCDHA11	12.2928	2.55081	0.457051	5.58102	2.39117e-08	3.70146e-06	UP
125	ZG16B	669.927	1.36516	0.244948	5.57325	2.50025e-08	3.81198e-06	UP
126	REG4	13.2859	1.95671	0.351199	5.57152	2.52532e-08	3.81965e-06	UP
127	ARHGAP12	1617.4	0.502096	0.0902486	5.56348	2.64447e-08	3.96838e-06	no significance
128	BMPR1B	523.799	1.51187	0.271896	5.56048	2.69031e-08	4.00561e-06	UP
129	GOLPH3L	2743.27	0.449671	0.0809575	5.55441	2.7855e-08	4.07976e-06	no significance
130	RASD1	1588.9	1.48348	0.267089	5.55425	2.78804e-08	4.07976e-06	UP
131	TM9SF3	11623.8	0.349189	0.0628803	5.55323	2.80433e-08	4.07976e-06	no significance
132	PIGK	2070.54	0.320612	0.0577981	5.54711	2.90432e-08	4.19322e-06	no significance
133	HNF1A	64.8506	2.42488	0.437369	5.54424	2.95232e-08	4.19891e-06	UP
134	ZFP36L1	29161.1	0.519637	0.0937056	5.54542	2.93247e-08	4.19891e-06	no significance
135	CPD	7046.33	0.693592	0.125155	5.54187	2.99258e-08	4.22464e-06	no significance
136	STT3A	7795.58	0.422182	0.0763241	5.53144	3.17609e-08	4.45073e-06	no significance
137	TRAF1	862.283	-0.6966	0.126117	-5.52343	3.32443e-08	4.6246e-06	no significance
138	HRH3	3.13108	-1.68262	0.304835	-5.51977	3.39447e-08	4.68781e-06	DOWN
139	ARF4	10555.7	0.470619	0.0853059	5.51684	3.45147e-08	4.69844e-06	no significance
140	CPLX2	20.4692	-2.49424	0.452111	-5.51687	3.45094e-08	4.69844e-06	DOWN
141	PGM2L1	1596.85	0.851774	0.15534	5.48328	4.17516e-08	5.60353e-06	no significance
142	PNMT	76.797	1.76952	0.322687	5.48371	4.16503e-08	5.60353e-06	UP
143	TAZ	1972.85	-0.424302	0.0774765	-5.47653	4.3375e-08	5.78071e-06	no significance
144	ADAMTS18	27.9466	-1.74251	0.318464	-5.47161	4.45974e-08	5.818e-06	DOWN
145	ARMC12	15.4032	-1.00669	0.184059	-5.46942	4.51504e-08	5.818e-06	DOWN
146	SCN4B	95.8873	-1.00544	0.183761	-5.47145	4.4637e-08	5.818e-06	DOWN
147	TLX1	30.6036	-2.33532	0.426683	-5.4732	4.41975e-08	5.818e-06	DOWN
148	UNC5D	6.4867	1.98454	0.362851	5.4693	4.51812e-08	5.818e-06	UP
149	CLCF1	597.024	0.903871	0.165582	5.45876	4.79473e-08	6.1103e-06	no significance
150	SPTY2D1	1617.38	0.311088	0.0569944	5.45822	4.80924e-08	6.1103e-06	no significance
151	MAFA	49.7598	-1.29589	0.237493	-5.45655	4.85478e-08	6.12731e-06	DOWN
152	PSTPIP1	477.671	-0.88246	0.161793	-5.45426	4.91777e-08	6.16598e-06	no significance
153	STMN4	4.24533	-1.42329	0.261051	-5.45215	4.97644e-08	6.17396e-06	DOWN
154	TOR1AIP1	3075.72	0.298377	0.0547309	5.4517	4.98892e-08	6.17396e-06	no significance
155	MUCL3	56.9649	1.96515	0.360629	5.44923	5.05891e-08	6.22018e-06	UP
156	ALDH8A1	21.8859	-0.922109	0.16942	-5.44274	5.2467e-08	6.32859e-06	no significance
157	PLA2G2D	266.405	-1.63603	0.30058	-5.44291	5.24182e-08	6.32859e-06	DOWN
158	PLEKHS1	1872.62	2.01021	0.369248	5.44406	5.20784e-08	6.32859e-06	UP
159	KCNJ10	91.212	-1.1556	0.212434	-5.43979	5.3343e-08	6.39378e-06	DOWN
160	SEC24D	2108.66	0.63088	0.116028	5.43732	5.4089e-08	6.40265e-06	no significance
161	TRIM72	45.0803	-1.60803	0.295694	-5.43815	5.38355e-08	6.40265e-06	DOWN
162	WASHC1	494.127	-0.698366	0.128632	-5.42916	5.66205e-08	6.66095e-06	no significance
163	TMPRSS15	2.60365	-2.11295	0.389725	-5.42164	5.90556e-08	6.90479e-06	DOWN
164	TSKS	47.9154	-1.65823	0.306097	-5.41735	6.04899e-08	7.02937e-06	DOWN
165	AOPEP	5250.79	-0.805963	0.148889	-5.41319	6.19116e-08	7.11935e-06	no significance
166	CANT1	4855.13	0.421924	0.0779479	5.4129	6.20113e-08	7.11935e-06	no significance
167	BPIFB2	14.6885	3.43073	0.634694	5.40533	6.46884e-08	7.38223e-06	UP
168	LDB1	5096.38	-0.337981	0.0625965	-5.39936	6.68793e-08	7.58682e-06	no significance
169	MMP1	3288.18	1.56286	0.289777	5.3933	6.91737e-08	7.80067e-06	UP
170	CST4	9.13906	-2.82843	0.524542	-5.39219	6.9603e-08	7.8029e-06	DOWN
171	UEVLD	1122.14	0.323259	0.059997	5.38792	7.12767e-08	7.94381e-06	no significance
172	WASH6P	481.113	-0.582441	0.108132	-5.3864	7.18847e-08	7.96499e-06	no significance
173	ATP6V0C	12.5773	-0.656016	0.121883	-5.38234	7.35235e-08	8.09368e-06	no significance
174	OTOA	12.873	-0.949365	0.176415	-5.38143	7.38955e-08	8.09368e-06	no significance
175	VPREB3	31.5798	-1.08512	0.201792	-5.37741	7.55668e-08	8.22944e-06	DOWN
176	TMED5	2973.05	0.303082	0.0564168	5.37219	7.77855e-08	8.42293e-06	no significance
177	LEAP2	55.1137	-0.641017	0.119385	-5.36933	7.90301e-08	8.50936e-06	no significance
178	ANG	275.583	1.03525	0.193182	5.35894	8.37109e-08	8.96271e-06	UP
179	DYNC1I2	4129.21	0.309895	0.0579372	5.34881	8.85367e-08	9.42644e-06	no significance
180	TC2N	3521.39	0.722871	0.135196	5.34684	8.95055e-08	9.47665e-06	no significance
181	CDC73	2713.78	0.297998	0.0557724	5.3431	9.13705e-08	9.62065e-06	no significance
182	ASIP	9.21976	-1.08038	0.202275	-5.34115	9.2357e-08	9.6711e-06	DOWN
183	PET100	128.401	-0.577998	0.108408	-5.33168	9.73077e-08	1.00788e-05	no significance
184	ZGLP1	59.7165	-0.728742	0.136672	-5.33203	9.71203e-08	1.00788e-05	no significance
185	ATF6	3669.01	0.263296	0.049519	5.31707	1.0545e-07	1.07655e-05	no significance
186	CENPT	2166.46	-0.384821	0.0723811	-5.31659	1.0573e-07	1.07655e-05	no significance
187	CRISP3	664.715	2.45479	0.46171	5.31673	1.05646e-07	1.07655e-05	UP
188	TKTL1	21.4204	-2.11853	0.398536	-5.31579	1.06197e-07	1.07655e-05	DOWN
189	CPA5	17.8408	-1.1325	0.213216	-5.31151	1.08719e-07	1.09628e-05	DOWN
190	ALG11	242.215	0.484639	0.0914899	5.29718	1.17605e-07	1.17346e-05	no significance
191	GALNT6	3231.67	0.907089	0.171209	5.29813	1.16994e-07	1.17346e-05	no significance
192	GPR155	573.387	-0.910671	0.172365	-5.28338	1.26824e-07	1.25886e-05	no significance
193	C12orf73	424.071	-0.411843	0.0779806	-5.28135	1.28235e-07	1.26193e-05	no significance
194	PKHD1L1	73.797	1.44442	0.273511	5.28103	1.28457e-07	1.26193e-05	UP
195	SLC17A5	840.862	0.500059	0.0947278	5.2789	1.29962e-07	1.27016e-05	no significance
196	ERLEC1	3162.26	0.370557	0.0702757	5.2729	1.34288e-07	1.29911e-05	no significance
197	HCST	63.1864	-1.03735	0.196703	-5.27372	1.33686e-07	1.29911e-05	DOWN
198	P4HB	35578.5	0.421538	0.0799682	5.27132	1.35444e-07	1.2995e-05	no significance
199	PTGS2	2101.42	1.36628	0.25921	5.27091	1.35746e-07	1.2995e-05	UP
200	VNN2	247.654	1.29572	0.245864	5.27007	1.36374e-07	1.2995e-05	UP
201	DAZAP1	8916.59	-0.263672	0.0500588	-5.26725	1.38485e-07	1.31306e-05	no significance
202	COPB1	6008.64	0.334178	0.0634892	5.26353	1.41313e-07	1.32667e-05	no significance
203	GOLM1	7449.93	0.750882	0.142652	5.26372	1.41171e-07	1.32667e-05	no significance
204	SIX3	118.93	2.34345	0.445405	5.2614	1.42959e-07	1.32903e-05	UP
205	SWAP70	3171.77	0.384133	0.0729997	5.26212	1.42406e-07	1.32903e-05	no significance
206	RNF166	762.204	-0.483058	0.091844	-5.25954	1.44413e-07	1.33603e-05	no significance
207	SLC25A24	2799.06	0.469136	0.0893856	5.24846	1.53378e-07	1.41212e-05	no significance
208	FUT7	62.1235	-0.991685	0.189172	-5.24224	1.58643e-07	1.45356e-05	no significance
209	SLC30A7	2145.02	0.308786	0.0589566	5.23751	1.62756e-07	1.48412e-05	no significance
210	PKHD1	58.5662	2.093	0.400809	5.22194	1.77057e-07	1.60683e-05	UP
211	NUCB2	3776.64	0.624707	0.119786	5.2152	1.83618e-07	1.65848e-05	no significance
212	DNAJC10	6099.53	0.521317	0.100101	5.2079	1.90986e-07	1.71689e-05	no significance
213	CXCL10	7618.55	-1.32061	0.254054	-5.19816	2.0127e-07	1.80085e-05	DOWN
214	PKDCC	1762.97	1.49513	0.287762	5.19572	2.03931e-07	1.81613e-05	UP
215	CLDN5	397.224	-0.920039	0.177137	-5.19395	2.0588e-07	1.81795e-05	no significance
216	SAC3D1	1426.04	-0.589416	0.113484	-5.1938	2.06043e-07	1.81795e-05	no significance
217	LBP	49.7861	2.12439	0.409228	5.19122	2.08925e-07	1.83489e-05	UP
218	ARCN1	7143.35	0.360362	0.0694668	5.18754	2.13088e-07	1.86286e-05	no significance
219	DHPS	160.802	-0.480432	0.0926967	-5.18284	2.18534e-07	1.90175e-05	no significance
220	GOLM2	3134.99	0.4143	0.0801421	5.16957	2.34635e-07	2.03258e-05	no significance
221	NOL12	220.655	-0.431439	0.0835154	-5.16599	2.39175e-07	2.06253e-05	no significance
222	FLRT3	824.343	1.42711	0.276433	5.16257	2.43578e-07	2.07421e-05	UP
223	PCSK2	7.52891	-2.18997	0.424215	-5.16241	2.43794e-07	2.07421e-05	DOWN
224	SLC13A4	92.9673	-0.753822	0.146012	-5.16273	2.43379e-07	2.07421e-05	no significance
225	ANKRD13D	3000.01	-0.381344	0.0739202	-5.15886	2.48455e-07	2.09516e-05	no significance
226	PTPRK	5443.81	0.461315	0.0894193	5.15901	2.4826e-07	2.09516e-05	no significance
227	ABCD3	3075.92	0.390309	0.0757675	5.1514	2.58543e-07	2.15166e-05	no significance
228	PNMA2	160.259	1.66202	0.322542	5.15287	2.56524e-07	2.15166e-05	UP
229	SV2B	32.0527	-1.38986	0.269763	-5.15216	2.57504e-07	2.15166e-05	DOWN
230	MYORG	1819.61	0.58519	0.113663	5.14845	2.62648e-07	2.16691e-05	no significance
231	SDCBP	7036.67	0.387241	0.0752097	5.14882	2.62135e-07	2.16691e-05	no significance
232	UPK3A	29.3189	1.40304	0.273218	5.13526	2.81757e-07	2.31454e-05	UP
233	ST20	49.6591	-0.628424	0.122454	-5.13193	2.86792e-07	2.34579e-05	no significance
234	PTTG1	5579.23	-0.550933	0.10742	-5.12875	2.91675e-07	2.37553e-05	no significance
235	ENTPD8	276.628	1.72358	0.336336	5.12458	2.98207e-07	2.4184e-05	UP
236	DPH7	1633.26	-0.345151	0.0673988	-5.12103	3.03868e-07	2.44365e-05	no significance
237	RPP21	70.482	-0.540761	0.105596	-5.12102	3.03886e-07	2.44365e-05	no significance
238	DSC1	26.3768	-1.68929	0.329998	-5.11908	3.07036e-07	2.45861e-05	DOWN
239	BHMG1	3.15736	-1.42491	0.278446	-5.11735	3.09851e-07	2.47077e-05	DOWN
240	CDHR2	67.4937	1.1281	0.220526	5.11549	3.12931e-07	2.48493e-05	UP
241	CHST4	82.9696	1.83233	0.358932	5.10496	3.30856e-07	2.61637e-05	UP
242	LRRC59	7497.39	0.371131	0.0727307	5.10281	3.34647e-07	2.62457e-05	no significance
243	SEC62	7877.64	0.422403	0.0827692	5.10338	3.33636e-07	2.62457e-05	no significance
244	CDKN2AIPNL	1360.27	-0.478157	0.0937401	-5.10088	3.38073e-07	2.64057e-05	no significance
245	SYNJ2	1963.15	0.473228	0.0928272	5.09794	3.43369e-07	2.66013e-05	no significance
246	UBAC1	4456.36	-0.357473	0.0701178	-5.09818	3.42935e-07	2.66013e-05	no significance
247	ANTXR2	1279.7	0.82474	0.161902	5.09407	3.50465e-07	2.68587e-05	no significance
248	FGF22	13.647	-0.943028	0.185076	-5.09535	3.48101e-07	2.68587e-05	no significance
249	SNX22	88.2641	-0.594521	0.116714	-5.09382	3.50919e-07	2.68587e-05	no significance
250	SLC2A10	1066.81	1.06136	0.208489	5.09072	3.56712e-07	2.71929e-05	UP
251	C16orf89	50.8073	1.53741	0.30205	5.08991	3.58229e-07	2.71997e-05	UP
252	AHCYL1	7571.85	0.270344	0.0532273	5.07904	3.79341e-07	2.86884e-05	no significance
253	GPC2	260.789	-0.930224	0.183217	-5.07718	3.83072e-07	2.88561e-05	no significance
254	TMEM181	2884.32	0.388191	0.076487	5.07525	3.86979e-07	2.90356e-05	no significance
255	BGLAP	18.1743	-0.674566	0.13294	-5.07423	3.89068e-07	2.90779e-05	no significance
256	LTO1	1026.92	-0.433133	0.0853835	-5.0728	3.92008e-07	2.91831e-05	no significance
257	IZUMO4	250.559	-0.810745	0.159889	-5.07067	3.96414e-07	2.93963e-05	no significance
258	GORASP2	6466.51	0.247744	0.048883	5.06811	4.01783e-07	2.9679e-05	no significance
259	KIF13B	1890.09	0.692894	0.13675	5.06687	4.04416e-07	2.97581e-05	no significance
260	SLC15A2	1323.22	0.935953	0.1848	5.06469	4.09065e-07	2.99844e-05	no significance
261	VSIG10L2	11.3567	1.84865	0.365174	5.06239	4.14024e-07	3.02317e-05	UP
262	AKR7A3	296.88	1.18889	0.235096	5.05704	4.25818e-07	3.09742e-05	UP
263	TMEM47	667.235	1.00286	0.198357	5.05587	4.28436e-07	3.10461e-05	UP
264	ZMYND19	2291.69	-0.369768	0.0732078	-5.05094	4.39638e-07	3.17372e-05	no significance
265	SELENOO	1620.24	-0.372372	0.0737491	-5.04917	4.43743e-07	3.19126e-05	no significance
266	SMIM31	90.6062	2.48607	0.492763	5.04517	4.5312e-07	3.24645e-05	UP
267	SHISA3	9.72246	1.99648	0.395793	5.04424	4.55322e-07	3.25001e-05	UP
268	CHCHD6	1074.16	-0.525564	0.104373	-5.03544	4.76748e-07	3.37764e-05	no significance
269	LEFTY1	35.2357	1.80568	0.358579	5.03565	4.76235e-07	3.37764e-05	UP
270	ATP5F1D	4473.56	-0.673959	0.133952	-5.03135	4.87045e-07	3.43782e-05	no significance
271	C9orf152	588.64	1.67453	0.332891	5.03026	4.89817e-07	3.44462e-05	UP
272	CDC42BPA	2531.2	0.599162	0.119142	5.02897	4.93129e-07	3.44926e-05	no significance
273	RYR3	169.86	-0.918149	0.182586	-5.02859	4.94096e-07	3.44926e-05	no significance
274	FAM229A	160.644	-0.576965	0.114895	-5.02169	5.12189e-07	3.56252e-05	no significance
275	SEL1L	4483.53	0.337456	0.0672406	5.01863	5.20418e-07	3.60659e-05	no significance
276	COG6	1180.51	0.380167	0.0757785	5.01682	5.25349e-07	3.61448e-05	no significance
277	KCTD14	87.3972	1.05331	0.20994	5.01718	5.2436e-07	3.61448e-05	UP
278	SMIM33	4.22987	1.37434	0.27415	5.0131	5.35593e-07	3.6717e-05	UP
279	RBFOX3	12.4018	-0.852264	0.170057	-5.01162	5.39724e-07	3.68676e-05	no significance
280	RPS17	344.76	-0.454263	0.090656	-5.01084	5.41925e-07	3.68857e-05	no significance
281	NAT1	416.93	0.697811	0.139307	5.00915	5.46715e-07	3.70793e-05	no significance
282	CXCL5	342.864	1.70643	0.34089	5.00581	5.56287e-07	3.74593e-05	UP
283	ENO3	344.064	-0.629731	0.125811	-5.00537	5.57563e-07	3.74593e-05	no significance
284	TPM3	23471.3	0.273349	0.0546137	5.00514	5.58214e-07	3.74593e-05	no significance
285	CD19	90.6505	-1.04381	0.20866	-5.00246	5.66044e-07	3.78515e-05	DOWN
286	SLC26A3	5.94601	1.71559	0.343255	4.998	5.7927e-07	3.86005e-05	UP
287	FBRSL1	3196.84	-0.330226	0.0660923	-4.99644	5.83996e-07	3.87798e-05	no significance
288	COL23A1	175.094	-1.06715	0.213737	-4.99283	5.95011e-07	3.93714e-05	DOWN
289	PRKAR1A	10487.6	0.317327	0.063565	4.99217	5.97037e-07	3.93714e-05	no significance
290	TRAM1	10589.5	0.416685	0.0835832	4.98527	6.18766e-07	4.06636e-05	no significance
291	GNPNAT1	1008.76	0.452483	0.09086	4.98	6.35837e-07	4.14993e-05	no significance
292	PRR22	147.422	-0.722626	0.145101	-4.98017	6.35282e-07	4.14993e-05	no significance
293	GRK6	3204.04	-0.315322	0.0634047	-4.97317	6.58669e-07	4.2697e-05	no significance
294	ITGB1	12438.2	0.595998	0.119827	4.9738	6.56528e-07	4.2697e-05	no significance
295	LTA	55.6551	-0.818152	0.164857	-4.96279	6.94889e-07	4.45899e-05	no significance
296	P4HA3	214.583	0.933054	0.187989	4.96335	6.92881e-07	4.45899e-05	no significance
297	REN	45.9186	1.21817	0.245432	4.96336	6.92835e-07	4.45899e-05	UP
298	ARFGEF3	1601.09	1.0251	0.206726	4.95871	7.09623e-07	4.53586e-05	UP
299	PDLIM5	6065.54	0.378724	0.0763839	4.95816	7.11629e-07	4.53586e-05	no significance
300	CORO7	607.249	-0.495547	0.100109	-4.95006	7.41898e-07	4.69737e-05	no significance
301	FUT4	404.838	0.853706	0.172453	4.95036	7.40771e-07	4.69737e-05	no significance
302	PLS1	2030.83	0.8603	0.173924	4.94641	7.55963e-07	4.77058e-05	no significance
303	CREB3L4	1573.95	0.597474	0.120901	4.94184	7.7388e-07	4.86753e-05	no significance
304	DEFA6	4.77017	-5.34963	1.08317	-4.93886	7.85816e-07	4.92634e-05	DOWN
305	KRT72	6.08421	-1.4775	0.299262	-4.93714	7.92754e-07	4.9378e-05	DOWN
306	TPSB2	725.462	-1.19207	0.241465	-4.93681	7.94128e-07	4.9378e-05	DOWN
307	UFM1	3589.4	0.338806	0.068633	4.93649	7.95417e-07	4.9378e-05	no significance
308	LIX1	9.65663	-2.05946	0.417575	-4.93196	8.14103e-07	5.03497e-05	DOWN
309	TNFRSF4	209.222	-0.725315	0.14708	-4.93142	8.16353e-07	5.03497e-05	no significance
310	PRAM1	139.268	-0.695037	0.141011	-4.92894	8.26764e-07	5.08273e-05	no significance
311	ANXA13	11.4227	1.52842	0.310221	4.92686	8.3561e-07	5.1206e-05	UP
312	AGR2	18946.3	1.56483	0.317833	4.92343	8.50382e-07	5.19442e-05	UP
313	UPK1B	171.532	1.85996	0.377969	4.92092	8.61385e-07	5.24482e-05	UP
314	EGF	88.5483	1.42843	0.290501	4.91711	8.78305e-07	5.31388e-05	UP
315	GNE	2358.24	0.762998	0.155161	4.91745	8.76797e-07	5.31388e-05	no significance
316	COX4I2	51.0821	-0.912088	0.185563	-4.91524	8.86728e-07	5.34787e-05	no significance
317	IDO2	24.0312	-1.02898	0.209552	-4.9104	9.08906e-07	5.44715e-05	DOWN
318	PCDHA12	11.1631	2.44981	0.498854	4.91088	9.06692e-07	5.44715e-05	UP
319	SLC35B3	1459.77	0.348704	0.0710614	4.90708	9.24413e-07	5.52272e-05	no significance
320	CALU	8624.39	0.410781	0.0837412	4.90536	9.32543e-07	5.55387e-05	no significance
321	C20orf204	136.932	-0.828292	0.168905	-4.90389	9.39559e-07	5.57823e-05	no significance
322	LIF	869.653	1.08094	0.220512	4.90194	9.48964e-07	5.59918e-05	UP
323	TENM1	19.268	-1.4226	0.290204	-4.90207	9.48324e-07	5.59918e-05	DOWN
324	THAP3	801.295	-0.36392	0.0743083	-4.89743	9.70993e-07	5.71148e-05	no significance
325	CD6	720.012	-0.772934	0.1579	-4.8951	9.82563e-07	5.74407e-05	no significance
326	STRC	27.8487	-0.991544	0.202554	-4.89522	9.81954e-07	5.74407e-05	no significance
327	PPP1R3F	249.129	-0.557928	0.114048	-4.89206	9.97879e-07	5.81578e-05	no significance
328	ZBTB32	66.488	-0.72848	0.14894	-4.89112	1.00266e-06	5.82582e-05	no significance
329	ADGRG7	19.4324	1.92342	0.393584	4.88694	1.02418e-06	5.91478e-05	UP
330	TSPEAR	15.8036	-1.79108	0.366486	-4.88716	1.02303e-06	5.91478e-05	DOWN
331	MCU	2270.34	0.448214	0.0918186	4.88152	1.05272e-06	6.06127e-05	no significance
332	KISS1	28.18	1.49103	0.30601	4.87247	1.1021e-06	6.32645e-05	UP
333	ARFGAP3	3846.95	0.344987	0.070824	4.87105	1.11009e-06	6.33415e-05	no significance
334	ARL6IP4	28.0201	-0.515268	0.10577	-4.87161	1.10691e-06	6.33415e-05	no significance
335	CENPH	1552.6	-0.422608	0.086776	-4.87011	1.11538e-06	6.34536e-05	no significance
336	SH3RF1	1408.39	0.536807	0.110386	4.86299	1.15623e-06	6.51938e-05	no significance
337	SOHLH1	31.1664	-3.26231	0.670743	-4.86373	1.15196e-06	6.51938e-05	DOWN
338	STAC3	243.27	-0.572005	0.117614	-4.8634	1.15386e-06	6.51938e-05	no significance
339	ACVR1	1940.49	0.394056	0.0810591	4.86134	1.16595e-06	6.55475e-05	no significance
340	PPP1R27	9.90418	-0.889229	0.183004	-4.85908	1.17933e-06	6.61051e-05	no significance
341	CAMKV	4.64276	-1.26277	0.259987	-4.85707	1.19134e-06	6.65487e-05	DOWN
342	RUFY4	146.074	-1.08155	0.222698	-4.85659	1.19423e-06	6.65487e-05	DOWN
343	TBC1D10C	676.093	-0.826126	0.170278	-4.85163	1.22449e-06	6.80359e-05	no significance
344	FAM107B	3514.55	0.733156	0.15135	4.84411	1.27181e-06	7.03532e-05	no significance
345	PLA2G2A	71.7516	-1.62376	0.335223	-4.84383	1.27358e-06	7.03532e-05	DOWN
346	AC040162.1	78.8428	-0.488093	0.100876	-4.83856	1.30784e-06	7.16228e-05	no significance
347	FGA	57.5881	2.69164	0.556168	4.8396	1.30098e-06	7.16228e-05	UP
348	PENK	31.9402	2.01001	0.415412	4.83859	1.30766e-06	7.16228e-05	UP
349	UGGT1	5372.06	0.263808	0.054535	4.8374	1.3155e-06	7.18363e-05	no significance
350	HSD17B13	15.5667	-1.10751	0.229081	-4.8346	1.33415e-06	7.26462e-05	DOWN
351	ST6GALNAC1	1674.88	1.14072	0.236049	4.83255	1.34796e-06	7.31892e-05	UP
352	GREB1	711.203	1.24805	0.25838	4.83031	1.36321e-06	7.34328e-05	UP
353	INPP4B	1453.09	0.735196	0.152178	4.83117	1.3573e-06	7.34328e-05	no significance
354	TMF1	1836.7	0.399762	0.0827632	4.83019	1.36401e-06	7.34328e-05	no significance
355	DCAF4L1	26.7416	-0.786933	0.163357	-4.81725	1.45549e-06	7.81373e-05	no significance
356	SCGB2A2	43.4108	2.67042	0.554807	4.81324	1.48502e-06	7.94985e-05	UP
357	KRT82	2.1272	-1.43758	0.298746	-4.81204	1.49395e-06	7.97524e-05	DOWN
358	ASPSCR1	2725.58	-0.628495	0.130639	-4.81094	1.50219e-06	7.99684e-05	no significance
359	RHOT2	5340.53	-0.287654	0.0598625	-4.80524	1.54565e-06	8.20527e-05	no significance
360	VAC14	3278.74	-0.272026	0.0566475	-4.80208	1.57026e-06	8.31279e-05	no significance
361	LRSAM1	1447.53	-0.280019	0.058346	-4.79928	1.59239e-06	8.40659e-05	no significance
362	PDXDC1	6760.63	0.42573	0.0887294	4.79807	1.60198e-06	8.43384e-05	no significance
363	FOXO3	3110.63	0.347416	0.0724216	4.79713	1.60957e-06	8.45044e-05	no significance
364	DCT	3.74476	-1.41669	0.295651	-4.79176	1.65321e-06	8.65572e-05	DOWN
365	LEPROT	4455.12	0.305233	0.0637144	4.79065	1.66242e-06	8.68009e-05	no significance
366	CAP1	19747.9	0.308601	0.0644515	4.78811	1.6836e-06	8.76668e-05	no significance
367	ARHGAP42	525.334	0.836039	0.174632	4.78743	1.68934e-06	8.77261e-05	no significance
368	TMCO3	2941.71	0.477347	0.099856	4.78036	1.74985e-06	9.06212e-05	no significance
369	TRIM71	9.31057	-1.55837	0.326346	-4.77521	1.79518e-06	9.27168e-05	DOWN
370	NR4A3	355.405	0.957404	0.200572	4.77337	1.81168e-06	9.33162e-05	no significance
371	LXN	819.162	0.809748	0.16968	4.77221	1.82214e-06	9.3602e-05	no significance
372	PBLD	405.545	0.74623	0.156489	4.76857	1.85543e-06	9.50556e-05	no significance
373	ANKRD50	1972.57	0.518359	0.108728	4.7675	1.86524e-06	9.52091e-05	no significance
374	GPR55	39.1603	-0.948968	0.199064	-4.76716	1.86841e-06	9.52091e-05	no significance
375	QSOX1	13203.2	0.53122	0.111486	4.76491	1.88934e-06	9.57632e-05	no significance
376	SOWAHD	59.3118	-0.681766	0.143073	-4.76515	1.88713e-06	9.57632e-05	no significance
377	NR4A2	1449.22	0.770414	0.161716	4.76401	1.89786e-06	9.59401e-05	no significance
378	LCN15	6.69247	-2.43495	0.511314	-4.76214	1.91553e-06	9.6577e-05	DOWN
379	CLEC17A	17.4264	-1.06025	0.222714	-4.76058	1.93035e-06	9.68122e-05	DOWN
380	HRH2	262.335	-0.960876	0.201837	-4.76066	1.92959e-06	9.68122e-05	no significance
381	NAT2	6.86171	1.30124	0.273495	4.75783	1.95689e-06	9.78858e-05	UP
382	MAGEB2	2.28354	-3.2068	0.674398	-4.75506	1.98387e-06	9.89752e-05	DOWN
383	LPP	5592.25	0.414989	0.087368	4.7499	2.03517e-06	0.000101269	no significance
384	ACBD5	1909.47	0.366167	0.0772088	4.74255	2.11043e-06	0.000103797	no significance
385	ATF2	2249.83	0.299512	0.0631716	4.74125	2.12408e-06	0.000103797	no significance
386	DRD4	45.0711	-0.673651	0.142023	-4.74326	2.10305e-06	0.000103797	no significance
387	FRK	1878.66	0.587913	0.123989	4.74166	2.11975e-06	0.000103797	no significance
388	GPRC5A	14651.2	0.927636	0.19564	4.74155	2.12088e-06	0.000103797	no significance
389	PLEKHO1	2655.96	-0.56567	0.119249	-4.74362	2.09937e-06	0.000103797	no significance
390	SEPTIN1	450.996	-0.650849	0.13724	-4.74241	2.11186e-06	0.000103797	no significance
391	SLC25A48	37.7051	-1.39085	0.293596	-4.73728	2.16611e-06	0.00010558	DOWN
392	AGPS	3577.14	0.337542	0.0712686	4.73619	2.1777e-06	0.000105874	no significance
393	SDCCAG8	1047.97	0.28011	0.0591541	4.73525	2.18786e-06	0.000106097	no significance
394	INPP5E	1161.91	-0.314251	0.066399	-4.73277	2.21479e-06	0.000107131	no significance
395	ATP2B3	9.37392	-1.58967	0.336132	-4.7293	2.25296e-06	0.000108467	DOWN
396	HOXD9	844.672	-0.621015	0.131314	-4.72922	2.25381e-06	0.000108467	no significance
397	GULP1	507.233	0.954992	0.202005	4.72757	2.27223e-06	0.000109078	no significance
398	ATF7-NPFF	12.7215	-0.578294	0.122638	-4.71546	2.41163e-06	0.000114878	no significance
399	RASA4	21.0367	-0.701366	0.148748	-4.71514	2.41548e-06	0.000114878	no significance
400	SRD5A3	2065.17	0.673671	0.142894	4.71449	2.42319e-06	0.000114878	no significance
401	TARBP2	1830.94	-0.370041	0.0784881	-4.71462	2.42168e-06	0.000114878	no significance
402	TMEM87B	2543.52	0.29066	0.0616362	4.71574	2.40837e-06	0.000114878	no significance
403	ABCC3	3206.85	0.999744	0.212146	4.71252	2.44675e-06	0.000115708	no significance
404	COL26A1	36.7446	-1.11767	0.237355	-4.70884	2.49129e-06	0.000117232	DOWN
405	RANGAP1	13124.3	-0.346813	0.0736451	-4.70925	2.48636e-06	0.000117232	no significance
406	NIBAN3	27.1519	-0.828612	0.176082	-4.70582	2.52848e-06	0.000118689	no significance
407	ACAP1	958.415	-0.650518	0.138452	-4.69851	2.62064e-06	0.000122713	no significance
408	TRMU	2134.79	-0.346863	0.0738453	-4.69716	2.63804e-06	0.000123225	no significance
409	C7orf61	18.0801	-0.745809	0.158888	-4.69393	2.68003e-06	0.00012488	no significance
410	NUMB	3865.11	0.246653	0.0525532	4.6934	2.68704e-06	0.000124902	no significance
411	RAP1B	2451.34	0.269874	0.0575485	4.68952	2.73851e-06	0.000126961	no significance
412	ZBTB3	278.655	-0.336809	0.0718286	-4.68906	2.74467e-06	0.000126961	no significance
413	SERINC1	6683.73	0.292145	0.0623152	4.68818	2.75646e-06	0.000127198	no significance
414	TBC1D8B	600.947	0.598315	0.12764	4.6875	2.76563e-06	0.000127313	no significance
415	ZNF517	587.842	-0.353645	0.0754832	-4.68509	2.79841e-06	0.000128511	no significance
416	STX1B	71.2253	-0.815893	0.174185	-4.68405	2.81262e-06	0.000128853	no significance
417	MYL5	409.468	-0.481466	0.102834	-4.68196	2.84142e-06	0.00012986	no significance
418	NDUFB9	6584.94	-0.48282	0.103353	-4.67155	2.98941e-06	0.000136297	no significance
419	ZFP41	556.623	-0.446223	0.095564	-4.66936	3.02133e-06	0.000137424	no significance
420	PPP1R15B	4796.86	0.276434	0.0593096	4.66087	3.14882e-06	0.000142882	no significance
421	GLI4	476.456	-0.459517	0.098745	-4.65357	3.26231e-06	0.000147679	no significance
422	CABP1	21.2365	-0.703124	0.151153	-4.65174	3.29153e-06	0.000148649	no significance
423	FNDC3B	5563.62	0.453638	0.0975485	4.65038	3.31319e-06	0.000149274	no significance
424	RASA4B	58.5783	-0.584784	0.125782	-4.64919	3.33247e-06	0.000149788	no significance
425	BCL2L15	687.631	1.39523	0.300377	4.64493	3.40185e-06	0.000152547	UP
426	EXD2	1496.4	0.313823	0.0675814	4.64363	3.42344e-06	0.000153155	no significance
427	BFSP2	9.96869	-0.995087	0.214354	-4.64227	3.44606e-06	0.000153806	no significance
428	CDKL3	28.1456	-0.381612	0.0822838	-4.63775	3.52221e-06	0.000156837	no significance
429	TFF3	3606.23	1.86553	0.402434	4.63562	3.55861e-06	0.000158089	UP
430	APLP2	23209.3	0.434442	0.0938486	4.62917	3.67127e-06	0.000162396	no significance
431	CTTNBP2NL	2417.85	0.340206	0.0734929	4.6291	3.67261e-06	0.000162396	no significance
432	AC004687.2	5.23611	-0.638504	0.137999	-4.62687	3.71226e-06	0.000163769	no significance
433	TIMD4	12.5609	-1.02756	0.222469	-4.61889	3.858e-06	0.000169805	DOWN
434	MPP5	1983.74	0.271058	0.0587252	4.6157	3.91764e-06	0.000172033	no significance
435	MAGEA8	5.20432	-1.18075	0.256082	-4.61085	4.01034e-06	0.000175699	DOWN
436	TUBB4A	18.4545	-1.09943	0.238496	-4.60984	4.02982e-06	0.000176148	DOWN
437	MEPCE	4383.33	-0.3132	0.0679797	-4.60726	4.08016e-06	0.00017794	no significance
438	PTCD1	160.436	-0.358156	0.0777528	-4.60635	4.098e-06	0.00017831	no significance
439	CEACAM5	31329.6	1.47002	0.3192	4.60532	4.11831e-06	0.000178729	UP
440	KLK3	30.9564	-2.78403	0.604579	-4.60491	4.12639e-06	0.000178729	DOWN
441	RBM24	43.0929	1.17358	0.254941	4.60334	4.15767e-06	0.000179676	UP
442	CORT	16.4642	-0.599628	0.130296	-4.60205	4.18355e-06	0.000180204	no significance
443	NAA10	2170.9	-0.553671	0.120316	-4.60179	4.18881e-06	0.000180204	no significance
444	PIGR	23212.4	1.97476	0.42928	4.60016	4.22175e-06	0.000180805	UP
445	TMEM30A	9016.35	0.320266	0.069617	4.60039	4.21697e-06	0.000180805	no significance
446	TCERG1L	16.2627	-1.60998	0.350255	-4.59659	4.29459e-06	0.000183512	DOWN
447	MAP11	974.194	-0.281082	0.0611744	-4.59476	4.33242e-06	0.000184374	no significance
448	MBD3	3566.43	-0.387529	0.0843429	-4.59468	4.33412e-06	0.000184374	no significance
449	TMEM144	465.913	0.525292	0.114369	4.59296	4.37005e-06	0.000185488	no significance
450	GZMM	146.433	-0.914597	0.199185	-4.59171	4.39638e-06	0.000186192	no significance
451	B3GNT7	1006.79	0.856758	0.186632	4.59062	4.41932e-06	0.000186748	no significance
452	ANO4	62.1792	1.28298	0.279508	4.59014	4.42944e-06	0.000186761	UP
453	CCL15	1.90252	2.16131	0.471081	4.58798	4.47554e-06	0.000187973	UP
454	CKS2	3562.54	-0.372245	0.0811369	-4.58787	4.4779e-06	0.000187973	no significance
455	RGS17	156.831	0.866287	0.188918	4.58551	4.52884e-06	0.000189694	no significance
456	PHKB	3605.79	0.264758	0.057761	4.58368	4.56858e-06	0.000190939	no significance
457	C6orf89	5300.85	0.228161	0.0498093	4.58069	4.63455e-06	0.000191707	no significance
458	NUDT1	2706.8	-0.546142	0.119242	-4.58011	4.64732e-06	0.000191707	no significance
459	PSD	182.43	-0.693163	0.151302	-4.58133	4.62031e-06	0.000191707	no significance
460	RALGAPA2	2735.93	0.528759	0.115437	4.5805	4.63869e-06	0.000191707	no significance
461	USP20	2029.22	-0.267504	0.0583916	-4.5812	4.62311e-06	0.000191707	no significance
462	ZNF707	923.597	-0.310109	0.0676947	-4.581	4.62764e-06	0.000191707	no significance
463	C11orf21	92.3326	-0.867558	0.189615	-4.57537	4.75376e-06	0.000195674	no significance
464	C1orf167	4.88519	-1.2598	0.275455	-4.57351	4.79612e-06	0.000196063	DOWN
465	RPS10	100.989	-0.466508	0.101981	-4.57447	4.77416e-06	0.000196063	no significance
466	TIGD5	878.151	-0.414875	0.090708	-4.57374	4.79084e-06	0.000196063	no significance
467	TMEM213	85.8711	2.29974	0.502879	4.57315	4.80437e-06	0.000196063	UP
468	VSIG1	134.218	1.03946	0.227379	4.57148	4.84297e-06	0.000197216	UP
469	CROCC	2851.88	-0.549958	0.120416	-4.56714	4.9443e-06	0.000200914	no significance
470	KCNK7	167.311	-0.985185	0.215895	-4.56327	5.0363e-06	0.000204217	no significance
471	FAR2	315.471	0.739642	0.162197	4.56015	5.11176e-06	0.000206398	no significance
472	TTC39A	1479.09	0.831099	0.182241	4.56044	5.10457e-06	0.000206398	no significance
473	IFI30	24.9138	-0.599732	0.131561	-4.5586	5.14962e-06	0.00020673	no significance
474	KLHDC8B	1739.69	-0.554081	0.121549	-4.55851	5.15189e-06	0.00020673	no significance
475	ZC3H13	3172.24	0.34359	0.0753739	4.55848	5.15252e-06	0.00020673	no significance
476	GMFB	2771.87	0.280206	0.0614819	4.55755	5.17548e-06	0.000207215	no significance
477	AP000944.5	6.36352	0.886596	0.194565	4.55682	5.19344e-06	0.000207498	no significance
478	CFP	13.2471	-0.592285	0.130041	-4.5546	5.24857e-06	0.000209262	no significance
479	FAHD2B	387.308	-0.775914	0.170454	-4.55205	5.31252e-06	0.00021137	no significance
480	USP47	2129.28	0.35193	0.0775064	4.54065	5.60809e-06	0.000222664	no significance
481	C9orf135	2.81292	2.26607	0.499151	4.53985	5.62939e-06	0.000223046	UP
482	DDX51	1572.16	-0.266469	0.0587099	-4.53874	5.65901e-06	0.000223291	no significance
483	FGF8	7.27883	-1.18314	0.26067	-4.53883	5.65683e-06	0.000223291	DOWN
484	GALT	706.344	-0.409436	0.0903523	-4.53155	5.85531e-06	0.000230454	no significance
485	GMDS	2751.98	0.708977	0.156465	4.53121	5.86473e-06	0.000230454	no significance
486	CAT	2551.68	0.46918	0.103564	4.53033	5.88917e-06	0.000230938	no significance
487	GPATCH2	1074.22	0.258261	0.0570317	4.52838	5.9438e-06	0.000232307	no significance
488	RSF1	2416	0.299975	0.0662496	4.52795	5.95598e-06	0.000232307	no significance
489	STYXL2	3.5017	1.90919	0.421661	4.52778	5.96065e-06	0.000232307	UP
490	HIRA	808.771	-0.2834	0.0626027	-4.52696	5.98371e-06	0.00023273	no significance
491	MIGA2	1983.69	-0.291892	0.0644943	-4.52586	6.01509e-06	0.00023289	no significance
492	NEK7	3036.1	0.386862	0.0854792	4.5258	6.01673e-06	0.00023289	no significance
493	NSF	2449.98	0.285029	0.0629825	4.52553	6.0245e-06	0.00023289	no significance
494	SCAF8	1548.15	0.274824	0.0607506	4.5238	6.07389e-06	0.000234324	no significance
495	AIDA	1124.68	0.296159	0.0655024	4.52134	6.14506e-06	0.000236591	no significance
496	SOX18	382.227	-0.688259	0.152455	-4.5145	6.34668e-06	0.000243861	no significance
497	ENTPD5	1021.94	0.409331	0.090714	4.51232	6.4121e-06	0.000245385	no significance
498	PRRC2C	12153.4	0.331617	0.073488	4.51254	6.40561e-06	0.000245385	no significance
499	ANO6	3464.91	0.362299	0.0803027	4.51167	6.43197e-06	0.000245652	no significance
500	HSPA1B	9337.68	-0.570588	0.126518	-4.50993	6.48477e-06	0.00024668	no significance
501	UCN	74.1906	-0.696795	0.154498	-4.51006	6.48089e-06	0.00024668	no significance
502	CDC34	2988.72	-0.36914	0.0818913	-4.50768	6.55398e-06	0.000248816	no significance
503	SRBD1	930.803	0.266906	0.0592904	4.50167	6.74209e-06	0.000254942	no significance
504	VGF	54.9397	-0.886519	0.196913	-4.50207	6.72941e-06	0.000254942	no significance
505	ACTN3	4.41234	-0.813509	0.180744	-4.50089	6.76706e-06	0.000255379	no significance
506	TACC3	6980.85	-0.405499	0.0901093	-4.50008	6.79277e-06	0.000255843	no significance
507	ATAD3B	2251.24	-0.391087	0.0869196	-4.49941	6.81425e-06	0.000256146	no significance
508	CDH17	85.9811	1.2584	0.279783	4.49778	6.8667e-06	0.000256838	UP
509	COQ4	3524.4	-0.310452	0.0690264	-4.49758	6.87308e-06	0.000256838	no significance
510	PDCD1	263.179	-0.883452	0.196395	-4.49833	6.84882e-06	0.000256838	no significance
511	ACP5	3339.42	-0.654716	0.145624	-4.49594	6.92643e-06	0.000258138	no significance
512	MICAL2	2057.69	0.636187	0.141511	4.49568	6.93496e-06	0.000258138	no significance
513	DDC	15.376	1.3798	0.30697	4.49491	6.95983e-06	0.000258558	UP
514	APAF1	929.776	0.496261	0.110428	4.49396	6.99096e-06	0.000258866	no significance
515	HMX3	5.39554	-2.17401	0.483776	-4.49383	6.99528e-06	0.000258866	DOWN
516	CYC1	7784.22	-0.372689	0.0829567	-4.49257	7.03673e-06	0.000259895	no significance
517	SERPINB12	287.379	2.12839	0.473864	4.49156	7.07038e-06	0.00026013	UP
518	ST6GAL1	5525.87	0.928162	0.206641	4.49167	7.06679e-06	0.00026013	no significance
519	NIPA2	1931.43	0.316948	0.0705721	4.49112	7.08488e-06	0.000260161	no significance
520	SLC39A11	2532.49	0.412819	0.0919603	4.4891	7.15244e-06	0.000262137	no significance
521	APP	37547.2	0.443985	0.098955	4.48674	7.23229e-06	0.000264555	no significance
522	LINGO3	7.7862	-0.81516	0.181757	-4.48488	7.29549e-06	0.000266355	no significance
523	TSPAN1	10850.8	1.02128	0.227824	4.48275	7.36866e-06	0.000268512	UP
524	CD55	13875.2	0.925978	0.206657	4.48074	7.43842e-06	0.000270537	no significance
525	DOK3	431.045	-0.526909	0.117705	-4.47653	7.58667e-06	0.00027488	no significance
526	ERO1A	9788.55	0.503778	0.112533	4.4767	7.58063e-06	0.00027488	no significance
527	ERFE	387.208	1.08884	0.243267	4.47591	7.60879e-06	0.000275153	UP
528	LYL1	222.715	-0.566742	0.126632	-4.47551	7.62307e-06	0.000275153	no significance
529	ALDH1A2	750.398	1.26648	0.283024	4.47482	7.64752e-06	0.000275513	UP
530	FLYWCH1	2727.83	-0.38587	0.0862461	-4.47405	7.67504e-06	0.000275983	no significance
531	MT3	24.9909	-1.39732	0.31253	-4.47099	7.78582e-06	0.000279439	DOWN
532	SOAT1	2475.11	0.46294	0.103654	4.46622	7.96136e-06	0.000285202	no significance
533	UBE2S	3658.21	-0.52577	0.117741	-4.46548	7.98878e-06	0.000285647	no significance
534	MYBPC3	19.96	-0.626837	0.140399	-4.46469	8.0183e-06	0.000286166	no significance
535	CHIT1	549.123	-1.30507	0.292434	-4.46278	8.09035e-06	0.000288198	DOWN
536	IPO7	7352.63	0.326486	0.0731746	4.46174	8.1295e-06	0.000288514	no significance
537	SLC51B	13.3414	1.06326	0.238299	4.46187	8.12472e-06	0.000288514	UP
538	SEC14L1	3389.01	0.425219	0.0953695	4.45865	8.24762e-06	0.000292162	no significance
539	PKD2L1	28.3765	-0.71562	0.160532	-4.45782	8.27987e-06	0.000292218	no significance
540	PRRT1B	20.2408	1.86641	0.418664	4.45801	8.27232e-06	0.000292218	UP
541	GPR31	6.81085	-1.0827	0.242933	-4.45678	8.32001e-06	0.000293092	DOWN
542	ARHGEF38	180.548	1.23541	0.277277	4.4555	8.36984e-06	0.000294303	UP
543	MEF2B	7.76919	-0.640065	0.143758	-4.45239	8.49207e-06	0.000298051	no significance
544	HNF4G	227.179	1.29794	0.291599	4.45111	8.5428e-06	0.000299281	UP
545	AC073111.3	245.284	-0.510691	0.114776	-4.44946	8.60873e-06	0.000299945	no significance
546	CXCL8	3899.21	1.05273	0.236597	4.44945	8.60898e-06	0.000299945	UP
547	FAM71F1	4.54557	-1.38257	0.310677	-4.45018	8.57984e-06	0.000299945	DOWN
548	NELL2	903.303	-1.20344	0.270669	-4.44615	8.74245e-06	0.000304039	DOWN
549	ERAS	6.52311	-1.02312	0.230135	-4.44573	8.75946e-06	0.000304076	DOWN
550	LHX3	9.07343	-1.51516	0.340893	-4.44468	8.80224e-06	0.000305006	DOWN
551	NR2F2	2520.32	0.67684	0.152352	4.4426	8.888e-06	0.000307418	no significance
552	SH3BP1	1194.64	-0.528129	0.118891	-4.44214	8.90681e-06	0.000307511	no significance
553	UBR1	1288.52	0.372477	0.0838937	4.43987	9.0014e-06	0.000310215	no significance
554	SEC23IP	2264.79	0.250783	0.0564955	4.43899	9.03819e-06	0.00031092	no significance
555	OBP2B	1.39198	-1.85345	0.417849	-4.4357	9.17718e-06	0.000315133	DOWN
556	TMEM221	27.0612	-0.743694	0.167716	-4.43424	9.23969e-06	0.000316709	no significance
557	NHP2	1760.85	-0.336042	0.0757971	-4.43344	9.27427e-06	0.000317323	no significance
558	CRACR2A	265.355	0.796896	0.179785	4.43249	9.315e-06	0.000317577	no significance
559	SLC17A7	66.718	-1.00032	0.225679	-4.4325	9.31485e-06	0.000317577	DOWN
560	NR1H3	1180.97	-0.572315	0.129167	-4.43081	9.38798e-06	0.000319492	no significance
561	PIF1	862.435	-0.449757	0.101516	-4.43043	9.40472e-06	0.000319492	no significance
562	CREB3L1	2259.41	1.14322	0.258198	4.42768	9.52524e-06	0.000322437	UP
563	GIMAP1	203.165	-0.643395	0.1453	-4.42804	9.50946e-06	0.000322437	no significance
564	TRMT1	2768.45	-0.392163	0.0885827	-4.42708	9.5516e-06	0.000322756	no significance
565	NBR1	6262.32	0.222569	0.0502881	4.42588	9.60495e-06	0.000323984	no significance
566	RPS15	19575.1	-0.489996	0.110726	-4.4253	9.63084e-06	0.000324284	no significance
567	ZCWPW1	582.686	-0.591102	0.133647	-4.42284	9.74103e-06	0.000327415	no significance
568	DMRTB1	1.44187	-3.37875	0.76506	-4.41632	1.00394e-05	0.000336852	DOWN
569	SULT1C2	130.752	1.34504	0.304605	4.41568	1.00693e-05	0.000337258	UP
570	EXOC3L1	262.897	-0.482498	0.109298	-4.41452	1.01233e-05	0.000338473	no significance
571	SEC24A	1700.17	0.367706	0.0833056	4.41394	1.01507e-05	0.000338796	no significance
572	VENTX	29.8879	-0.72041	0.163254	-4.41281	1.02037e-05	0.000339967	no significance
573	FAM53A	89.2019	-0.523248	0.118611	-4.41145	1.02681e-05	0.000340922	no significance
574	HSD17B1	134.912	-0.718647	0.162904	-4.41149	1.02662e-05	0.000340922	no significance
575	RSPH6A	1.59907	-1.27358	0.288757	-4.41054	1.03112e-05	0.000341759	DOWN
576	GLIS3	595.964	0.969246	0.219823	4.4092	1.03752e-05	0.000343281	no significance
577	ADCK2	1599.35	-0.337304	0.0765184	-4.40814	1.04262e-05	0.000344373	no significance
578	IL11RA	460.518	-0.516902	0.117277	-4.40754	1.04551e-05	0.000344727	no significance
579	SLC44A4	5029.91	1.33558	0.303135	4.40588	1.05353e-05	0.000346773	UP
580	SBSPON	229.262	0.841195	0.191016	4.4038	1.06372e-05	0.000349524	no significance
581	ALKBH4	765.623	-0.290455	0.065985	-4.40183	1.0734e-05	0.00035089	no significance
582	OSTC	4945.28	0.263171	0.0597793	4.40239	1.07067e-05	0.00035089	no significance
583	RECQL4	2805.47	-0.412126	0.0936249	-4.40188	1.07318e-05	0.00035089	no significance
584	PNOC	33.1939	-1.14717	0.260662	-4.40098	1.07763e-05	0.00035167	DOWN
585	CAPN5	1818.33	1.02297	0.232484	4.40019	1.08157e-05	0.000352352	UP
586	EGFL7	908.099	-0.681792	0.155053	-4.39715	1.0968e-05	0.000356095	no significance
587	ZAP70	613.836	-0.791788	0.180058	-4.39741	1.09552e-05	0.000356095	no significance
588	CCL19	623.902	-1.2415	0.282471	-4.39513	1.10705e-05	0.000358811	DOWN
589	PPP1R3C	547.878	1.30473	0.296964	4.39356	1.1151e-05	0.000360808	UP
590	GMFG	840.093	-0.672928	0.153206	-4.39231	1.12155e-05	0.000362279	no significance
591	IL21R	244.339	-0.800543	0.182485	-4.3869	1.14976e-05	0.000368892	no significance
592	KCNJ3	5.9438	1.41369	0.322198	4.38764	1.14585e-05	0.000368892	UP
593	TDRD1	10.2025	-1.68144	0.383255	-4.38726	1.14786e-05	0.000368892	DOWN
594	TMEM62	876.82	0.489129	0.111493	4.38707	1.14886e-05	0.000368892	no significance
595	CAPN6	162.636	1.56662	0.357279	4.38487	1.16057e-05	0.000371215	UP
596	PRMT7	1940.98	-0.310534	0.0708206	-4.3848	1.1609e-05	0.000371215	no significance
597	RPL26L1	1255.15	-0.330579	0.0754146	-4.3835	1.16789e-05	0.000372826	no significance
598	RPL36A	153.675	-0.344943	0.0787154	-4.38215	1.17513e-05	0.000374508	no significance
599	CWF19L2	803.481	0.355168	0.081066	4.38122	1.18019e-05	0.000375493	no significance
600	FCER2	8.82829	-1.08773	0.248465	-4.3778	1.19885e-05	0.000380795	DOWN
601	SRPRA	7054.37	0.304997	0.0697053	4.37553	1.2114e-05	0.000383503	no significance
602	TLR8	115.363	-0.909395	0.20782	-4.37588	1.20945e-05	0.000383503	no significance
603	LRRC19	13.4625	1.09813	0.251036	4.37439	1.2177e-05	0.000384858	UP
604	SSTR3	18.227	-0.97337	0.222591	-4.3729	1.22605e-05	0.000386855	no significance
605	PPIG	4498.84	0.221735	0.0507213	4.37163	1.2332e-05	0.000387828	no significance
606	SSR1	9614.54	0.278793	0.0637682	4.37197	1.23129e-05	0.000387828	no significance
607	PIN1	2895.97	-0.347583	0.0795591	-4.36887	1.24891e-05	0.00039212	no significance
608	TTLL5	1914.02	0.253547	0.0580573	4.36718	1.25863e-05	0.000394128	no significance
609	VMO1	590.542	0.982048	0.224896	4.36668	1.26151e-05	0.000394128	no significance
610	WDR24	937.892	-0.373627	0.0855632	-4.36668	1.26148e-05	0.000394128	no significance
611	CHMP2B	2797.38	0.312151	0.0715074	4.3653	1.26949e-05	0.000395974	no significance
612	AFDN	5189.32	0.380818	0.0872465	4.36485	1.27208e-05	0.000396132	no significance
613	CXCR3	279.317	-0.855735	0.196116	-4.3634	1.28054e-05	0.000398117	no significance
614	TCL1A	29.2269	-1.25683	0.288064	-4.363	1.2829e-05	0.0003982	DOWN
615	SIGLEC8	73.3197	-0.983939	0.225549	-4.36242	1.28632e-05	0.000398614	no significance
616	C1orf54	331.002	-0.532117	0.12199	-4.36195	1.28907e-05	0.000398815	no significance
617	ACSS3	120.971	-1.03242	0.236731	-4.36116	1.29373e-05	0.000399608	DOWN
618	KDELR2	14145	0.307333	0.0704884	4.36005	1.30034e-05	0.000400565	no significance
619	TNFRSF11A	479.858	0.690241	0.158315	4.35993	1.30103e-05	0.000400565	no significance
620	LMAN1	8492.08	0.310321	0.0712088	4.35791	1.31311e-05	0.000403634	no significance
621	HSPA1A	10603.7	-0.639961	0.146909	-4.35616	1.32363e-05	0.000405558	no significance
622	PLEKHA5	1863.47	0.432646	0.0993114	4.35646	1.32183e-05	0.000405558	no significance
623	CPSF4	1928.62	-0.313924	0.0721095	-4.35344	1.34021e-05	0.000408302	no significance
624	NDUFS7	451.964	-0.409392	0.0940307	-4.35381	1.33789e-05	0.000408302	no significance
625	PSMD9	234.86	-0.278121	0.0638877	-4.35328	1.34115e-05	0.000408302	no significance
626	SLC35C1	2292.22	0.470374	0.108046	4.35348	1.33995e-05	0.000408302	no significance
627	ANKRD23	49.3791	-0.524623	0.120527	-4.35275	1.34438e-05	0.000408632	no significance
628	CD3D	699.59	-0.851607	0.195684	-4.35194	1.34936e-05	0.000409491	no significance
629	FBXO34	2894.64	0.314614	0.0723331	4.34953	1.36433e-05	0.000412551	no significance
630	PIK3C2A	2069.54	0.347021	0.0797884	4.34927	1.36593e-05	0.000412551	no significance
631	POP7	2327.86	-0.338149	0.0777378	-4.34987	1.36221e-05	0.000412551	no significance
632	APOC1	1483.87	-0.920182	0.211603	-4.34863	1.36991e-05	0.000413096	no significance
633	RABL6	6882.16	-0.317309	0.07299	-4.34729	1.37829e-05	0.000414967	no significance
634	HIF1A	11336.8	0.465651	0.107122	4.34693	1.38058e-05	0.000415001	no significance
635	ERN2	1777.25	1.52285	0.350417	4.34581	1.38764e-05	0.000416468	UP
636	RBPMS	2046.62	0.632939	0.145664	4.3452	1.39148e-05	0.000416962	no significance
637	MCM7	17919.7	-0.329212	0.0757997	-4.34317	1.40438e-05	0.00041951	no significance
638	MMP16	79.3992	0.947035	0.218041	4.34338	1.40308e-05	0.00041951	no significance
639	VANGL1	2974.73	0.295692	0.068156	4.33846	1.43484e-05	0.000427936	no significance
640	CXXC1	3741.76	-0.269717	0.0621786	-4.33778	1.4393e-05	0.000428596	no significance
641	NAT16	3.31273	-1.15164	0.265751	-4.33354	1.4673e-05	0.000435574	DOWN
642	TMED2	13671.8	0.236157	0.0544926	4.33374	1.46595e-05	0.000435574	no significance
643	HAPLN2	9.63551	-1.00799	0.232658	-4.3325	1.47424e-05	0.000436953	DOWN
644	RPLP1	95891.9	-0.483162	0.111605	-4.3292	1.4965e-05	0.000442861	no significance
645	CXCL14	10783.9	-1.25033	0.288906	-4.32781	1.50601e-05	0.000444802	DOWN
646	IRX1	2.177	2.75741	0.637211	4.32731	1.50942e-05	0.000444802	UP
647	UBAP1L	141.637	-0.483224	0.111671	-4.32722	1.51006e-05	0.000444802	no significance
648	PCDHA10	20.2277	1.26021	0.291554	4.32239	1.54345e-05	0.00045382	UP
649	PDIA6	9816.16	0.391755	0.0906398	4.32211	1.54544e-05	0.00045382	no significance
650	HDAC10	59.1066	-0.427365	0.0989093	-4.32077	1.55482e-05	0.000455874	no significance
651	PRKRIP1	1827.73	-0.272119	0.0629988	-4.31943	1.56434e-05	0.000457961	no significance
652	SIT1	175.531	-0.789962	0.182964	-4.31759	1.5774e-05	0.000461075	no significance
653	CEP126	347.885	0.859697	0.199174	4.31631	1.5866e-05	0.000463053	no significance
654	CABP7	16.8225	-0.86102	0.19965	-4.31264	1.61316e-05	0.000468652	no significance
655	CHST13	19.958	-0.869078	0.201495	-4.31315	1.60944e-05	0.000468652	no significance
656	RTN1	189.416	-0.829313	0.192285	-4.31293	1.61106e-05	0.000468652	no significance
657	ANKRD13C	1490.62	0.203877	0.0472818	4.31194	1.61825e-05	0.000468704	no significance
658	RAB1A	9340.17	0.2096	0.0486091	4.31195	1.61818e-05	0.000468704	no significance
659	KCNN1	33.1848	-0.881229	0.204481	-4.30958	1.63562e-05	0.000473013	no significance
660	KRT28	2.99752	-4.30669	0.999713	-4.30793	1.64791e-05	0.000475847	DOWN
661	CLDN12	2097.82	0.347765	0.080748	4.30679	1.6564e-05	0.000477576	no significance
662	TMC5	2159.88	1.23847	0.287716	4.3045	1.67364e-05	0.000481297	UP
663	ZC3H14	2450.19	0.281255	0.0653411	4.3044	1.67436e-05	0.000481297	no significance
664	CRB2	21.3852	-0.961803	0.223477	-4.30382	1.6788e-05	0.000481845	no significance
665	FMO5	212.875	0.796319	0.185113	4.30179	1.69422e-05	0.000484779	no significance
666	GAGE10	1.12609	-1.36182	0.316593	-4.30147	1.69668e-05	0.000484779	DOWN
667	SEC63	5005.27	0.255647	0.0594356	4.30125	1.6984e-05	0.000484779	no significance
668	ZNF394	1293.53	-0.251844	0.0585529	-4.30114	1.69919e-05	0.000484779	no significance
669	SLC28A2	41.2859	1.38477	0.322152	4.29848	1.7197e-05	0.000489895	UP
670	IBTK	2509.89	0.322404	0.0750728	4.29456	1.75042e-05	0.000496897	no significance
671	KEL	88.4957	-0.927497	0.215952	-4.29493	1.74749e-05	0.000496897	no significance
672	TRIP11	2254.77	0.275374	0.0641247	4.29435	1.7521e-05	0.000496897	no significance
673	NPHS1	8.74971	-1.33243	0.310359	-4.29317	1.76138e-05	0.000498048	DOWN
674	SOX17	138.507	0.947648	0.220722	4.2934	1.7596e-05	0.000498048	no significance
675	BRINP3	2.29303	-1.45448	0.338993	-4.29058	1.78203e-05	0.000502444	DOWN
676	GCC2	1551.77	0.367371	0.0856231	4.29056	1.7822e-05	0.000502444	no significance
677	LAG3	983.147	-0.884842	0.206385	-4.28734	1.80829e-05	0.00050855	no significance
678	SEC23A	2776.37	0.359349	0.0838187	4.28722	1.8092e-05	0.00050855	no significance
679	RPS6KC1	1414.39	0.265581	0.0620071	4.28307	1.84329e-05	0.000517369	no significance
680	ANKFN1	36.9447	1.41859	0.331326	4.28157	1.85579e-05	0.00051935	UP
681	ZBTB41	1304.3	0.297299	0.0694318	4.28188	1.85323e-05	0.00051935	no significance
682	ACCS	627.372	-0.50375	0.117713	-4.27948	1.87329e-05	0.000523476	no significance
683	ANO3	15.5864	1.2691	0.296656	4.27802	1.88566e-05	0.000526164	UP
684	TMPRSS9	27.9056	-0.620409	0.145066	-4.27672	1.89667e-05	0.000528462	no significance
685	MYRF	1797.54	1.05394	0.246559	4.27458	1.91495e-05	0.000532774	UP
686	SCIN	742.738	0.960726	0.224838	4.27298	1.9288e-05	0.000535847	no significance
687	SLITRK5	16.4122	-1.42854	0.334363	-4.27243	1.9335e-05	0.000536372	DOWN
688	NPIPA1	230.744	-0.449549	0.105251	-4.27122	1.94404e-05	0.000538511	no significance
689	CCDC82	1217.98	0.373111	0.0873829	4.26984	1.95612e-05	0.000540117	no significance
690	CMPK1	9814.01	0.274481	0.0642915	4.26931	1.96074e-05	0.000540117	no significance
691	GSKIP	1870.66	0.282963	0.0662769	4.26941	1.95992e-05	0.000540117	no significance
692	SLC4A9	5.31319	-0.730756	0.171167	-4.26927	1.96118e-05	0.000540117	no significance
693	ACTR2	15111	0.254449	0.0596156	4.26817	1.97086e-05	0.000540441	no significance
694	MMP13	1633.93	1.50739	0.353151	4.26839	1.96893e-05	0.000540441	UP
695	SLC5A5	197.438	1.38838	0.325269	4.2684	1.96883e-05	0.000540441	UP
696	COG1	1305.24	0.288368	0.0675811	4.267	1.98121e-05	0.000541766	no significance
697	IL22RA2	66.0389	-1.11484	0.261271	-4.26698	1.98138e-05	0.000541766	DOWN
698	TMEM249	4.96674	-0.877013	0.205551	-4.26665	1.98428e-05	0.000541782	no significance
699	BSN	72.7376	-0.813358	0.190658	-4.26605	1.98966e-05	0.000542473	no significance
700	DOK2	523.782	-0.66632	0.156219	-4.26529	1.99646e-05	0.000543549	no significance
701	NDUFS6	6971.8	-0.558899	0.131057	-4.26456	2.00299e-05	0.000544549	no significance
702	SAFB	7037.31	-0.167913	0.0393828	-4.2636	2.01158e-05	0.000545331	no significance
703	TPSD1	51.1837	-1.31141	0.307568	-4.26381	2.00972e-05	0.000545331	DOWN
704	SBF2	1092.11	0.325563	0.0763989	4.26135	2.03193e-05	0.000550065	no significance
705	CWC22	1881.19	0.231019	0.0542173	4.26098	2.03528e-05	0.00055019	no significance
706	ASAP2	1197.49	0.631292	0.148244	4.25846	2.05842e-05	0.000555441	no significance
707	NOBOX	2.48542	-2.95121	0.69306	-4.25823	2.06053e-05	0.000555441	DOWN
708	CST1	58.8069	-1.45231	0.341108	-4.25763	2.0661e-05	0.000555516	DOWN
709	TGOLN2	9653.26	0.332922	0.0781955	4.25757	2.06664e-05	0.000555516	no significance
710	UGT2B7	94.9686	1.7697	0.415849	4.25564	2.08447e-05	0.00055952	UP
711	MMP7	3870.82	1.27223	0.299089	4.25368	2.10287e-05	0.000563664	UP
712	KLK2	10.8516	-1.71728	0.403813	-4.25265	2.11255e-05	0.000565463	DOWN
713	SLC25A28	3448.11	-0.386525	0.0909046	-4.25198	2.11888e-05	0.000566363	no significance
714	LRRC26	25.5076	1.57405	0.370338	4.25032	2.13467e-05	0.000569782	UP
715	MT1H	112.385	-0.959748	0.225877	-4.24898	2.14743e-05	0.000572388	no significance
716	RPS6KB2	2582.38	-0.333106	0.0784655	-4.24525	2.18352e-05	0.000580384	no significance
717	TCTEX1D2	155.078	-0.648665	0.152797	-4.24527	2.18334e-05	0.000580384	no significance
718	CLEC9A	20.4508	-0.927485	0.218521	-4.24438	2.19199e-05	0.000581823	no significance
719	ARL2	1860.47	-0.504528	0.118893	-4.24353	2.20026e-05	0.000582397	no significance
720	SPOCK2	1993.43	-0.735529	0.173329	-4.24354	2.20018e-05	0.000582397	no significance
721	MMEL1	88.3617	1.07024	0.252236	4.24302	2.20529e-05	0.000582919	UP
722	REEP3	3477.11	0.343714	0.0810265	4.242	2.2154e-05	0.000584779	no significance
723	NEDD9	2450.33	0.720383	0.169861	4.24101	2.22513e-05	0.000586535	no significance
724	TXNL4A	3295.27	-0.342667	0.080821	-4.23983	2.2369e-05	0.000588824	no significance
725	C2CD3	1634.51	0.274196	0.0646892	4.23867	2.24852e-05	0.000590307	no significance
726	GNB1L	521.653	-0.398646	0.0940503	-4.23865	2.24873e-05	0.000590307	no significance
727	SRRT	8929.99	-0.185949	0.0438783	-4.23783	2.25687e-05	0.00059163	no significance
728	FAM43B	25.3066	-0.974054	0.229884	-4.23716	2.26368e-05	0.000592599	no significance
729	CEACAM6	20385.2	1.20502	0.284417	4.23682	2.2671e-05	0.000592681	UP
730	NCOR1	4607.07	0.267533	0.0631573	4.23597	2.27565e-05	0.0005941	no significance
731	USP54	1561.38	0.47335	0.111818	4.23322	2.30367e-05	0.000600593	no significance
732	PLEKHA6	2220.15	0.847918	0.20052	4.2286	2.35149e-05	0.000611468	no significance
733	SYN2	45.2449	-1.04478	0.247076	-4.22857	2.3518e-05	0.000611468	DOWN
734	SCP2	6988.12	0.28854	0.0682718	4.22634	2.37525e-05	0.000616723	no significance
735	ISL2	87.4969	-0.972084	0.230084	-4.2249	2.39043e-05	0.000618138	no significance
736	MECOM	3542.22	0.70167	0.166075	4.22502	2.38918e-05	0.000618138	no significance
737	P2RX5	81.6936	-0.836901	0.198075	-4.22517	2.38761e-05	0.000618138	no significance
738	ANGPT4	12.2245	-0.847367	0.200673	-4.22262	2.41474e-05	0.000621892	no significance
739	PEG3	8.29623	1.14291	0.270641	4.22296	2.4111e-05	0.000621892	UP
740	SLITRK2	8.61895	-1.32292	0.313277	-4.22283	2.41251e-05	0.000621892	DOWN
741	GIGYF1	4193.51	-0.276414	0.0654875	-4.22087	2.43357e-05	0.000625407	no significance
742	PARVA	3662.84	0.382331	0.0905885	4.22052	2.43737e-05	0.000625407	no significance
743	UTS2	26.1008	-1.14466	0.271217	-4.22044	2.43823e-05	0.000625407	DOWN
744	FATE1	14.633	-1.20767	0.286218	-4.21942	2.44936e-05	0.000626575	DOWN
745	NDUFB4	7490.35	-0.311397	0.0737973	-4.21962	2.4471e-05	0.000626575	no significance
746	CRTAM	99.4431	-0.851939	0.201944	-4.21868	2.45734e-05	0.00062706	no significance
747	LAMTOR4	4597.39	-0.455621	0.108022	-4.21786	2.46635e-05	0.00062706	no significance
748	LONP2	3577.37	0.220778	0.0523453	4.21773	2.46771e-05	0.00062706	no significance
749	UGGT2	1083.37	0.32226	0.076405	4.21778	2.46714e-05	0.00062706	no significance
750	ZNF552	592.751	0.453344	0.107471	4.2183	2.46148e-05	0.00062706	no significance
751	GNG8	13.2954	-0.889449	0.210921	-4.21698	2.47592e-05	0.000628311	no significance
752	PNLDC1	318.905	-1.68087	0.398652	-4.21639	2.48243e-05	0.000628969	DOWN
753	TFF2	40.2369	2.02666	0.480691	4.21615	2.48512e-05	0.000628969	UP
754	FAM110A	2772.26	-0.40523	0.0961609	-4.21409	2.5079e-05	0.000633053	no significance
755	MATK	269.458	-0.738682	0.17528	-4.21429	2.50568e-05	0.000633053	no significance
756	CTR9	3170.74	0.262857	0.0623871	4.21333	2.5163e-05	0.000633723	no significance
757	WAS	647.068	-0.60726	0.144131	-4.21325	2.5172e-05	0.000633723	no significance
758	GUCY2D	34.651	-0.852401	0.202388	-4.21172	2.53433e-05	0.000637193	no significance
759	TMEM30B	4117.69	0.404252	0.0959929	4.21127	2.53935e-05	0.000637615	no significance
760	JRKL	835.085	0.388601	0.0923034	4.21005	2.55319e-05	0.000640246	no significance
761	SP7	1.68021	-1.42697	0.339019	-4.20911	2.56374e-05	0.000642047	DOWN
762	BX255925.3	1632.85	-0.353136	0.0839162	-4.2082	2.57412e-05	0.000642976	no significance
763	COMTD1	1757.97	-0.557271	0.132425	-4.20819	2.5742e-05	0.000642976	no significance
764	LIPG	751.723	0.896388	0.21308	4.20681	2.59004e-05	0.000644399	no significance
765	LRRC14B	10.3733	-1.31564	0.312737	-4.20684	2.58965e-05	0.000644399	DOWN
766	PLCH1	378.03	1.33695	0.317794	4.20697	2.58823e-05	0.000644399	UP
767	ATP9A	4603.56	0.476908	0.113402	4.20546	2.60549e-05	0.000646554	no significance
768	SELENOF	8778.66	0.211391	0.0502647	4.20555	2.60448e-05	0.000646554	no significance
769	EVI5	874.214	0.290741	0.0691575	4.20404	2.62195e-05	0.000648107	no significance
770	NDUFS8	5928.01	-0.468578	0.111445	-4.20455	2.616e-05	0.000648107	no significance
771	XBP1	12440.2	0.580667	0.138115	4.20422	2.61979e-05	0.000648107	no significance
772	RHOXF1	15.3328	-1.08243	0.257599	-4.202	2.64568e-05	0.000653127	DOWN
773	GPR35	358.294	0.944228	0.224749	4.20125	2.65449e-05	0.000654453	no significance
774	ANKS3	1026.18	-0.315888	0.0752137	-4.19988	2.67057e-05	0.00065712	no significance
775	MPP1	822.213	-0.583387	0.13891	-4.19974	2.6722e-05	0.00065712	no significance
776	CAPRIN1	12443.8	0.251203	0.0598222	4.19916	2.67908e-05	0.000657964	no significance
777	CAPN11	18.9235	-0.617373	0.147059	-4.19814	2.69122e-05	0.000659245	no significance
778	ELMOD3	1057.78	-0.257618	0.061364	-4.1982	2.69051e-05	0.000659245	no significance
779	SCN11A	10.8338	-0.917375	0.218558	-4.19739	2.70006e-05	0.000660563	no significance
780	GALNT4	10.6166	1.06768	0.254536	4.19461	2.73343e-05	0.000663316	UP
781	GNA14	108.476	0.873722	0.208266	4.19522	2.72602e-05	0.000663316	no significance
782	HYOU1	6431.23	0.470412	0.11212	4.19562	2.7213e-05	0.000663316	no significance
783	INTS6	2024.07	0.287582	0.0685526	4.19505	2.72806e-05	0.000663316	no significance
784	LRRC69	35.986	-0.494075	0.117793	-4.19442	2.73568e-05	0.000663316	no significance
785	PPP2R3B	1876.05	-0.382812	0.091251	-4.19516	2.7268e-05	0.000663316	no significance
786	SCO2	68.9527	-0.903025	0.21527	-4.19485	2.73057e-05	0.000663316	no significance
787	SLITRK6	882.533	1.34389	0.320522	4.19283	2.755e-05	0.000667152	UP
788	KCNA2	28.355	-1.05207	0.25104	-4.19085	2.77911e-05	0.000672136	DOWN
789	EXOSC4	1293.53	-0.528926	0.126234	-4.19005	2.78895e-05	0.000673661	no significance
790	RRBP1	17544.8	0.339462	0.0810239	4.18964	2.79391e-05	0.000674005	no significance
791	WDR5	4010.11	-0.268668	0.0641387	-4.18887	2.80351e-05	0.000675464	no significance
792	RASAL3	715.958	-0.654323	0.156276	-4.18698	2.82694e-05	0.000680249	no significance
793	NDUFA7	17.1663	-0.400237	0.0956012	-4.18653	2.83251e-05	0.000680731	no significance
794	C4BPB	375.376	1.77795	0.424886	4.18455	2.85736e-05	0.000685608	UP
795	IER3	2560.45	0.667653	0.15956	4.18434	2.86e-05	0.000685608	no significance
796	CMKLR1	500.853	-0.733433	0.175381	-4.18195	2.89025e-05	0.000691989	no significance
797	UBL7	2924.46	-0.301643	0.0721541	-4.18054	2.90817e-05	0.000695407	no significance
798	ABCF2	1238.2	-0.335311	0.0802554	-4.17805	2.94022e-05	0.000700435	no significance
799	ABLIM3	832.966	0.832858	0.199341	4.17806	2.94008e-05	0.000700435	no significance
800	CRYBA1	2.31699	-0.754461	0.180557	-4.17851	2.93425e-05	0.000700435	no significance
801	FGD4	960.278	0.352839	0.0844784	4.17667	2.95802e-05	0.000703794	no significance
802	C1orf100	10.2149	-0.826158	0.197851	-4.17566	2.97122e-05	0.000706053	no significance
803	GZMK	78.4464	-0.935535	0.224073	-4.17513	2.9781e-05	0.000706807	no significance
804	DUSP4	2415.28	0.930215	0.222843	4.17431	2.98891e-05	0.000708491	no significance
805	CARMIL1	2417.91	0.438665	0.105169	4.17104	3.03216e-05	0.000717849	no significance
806	GCNT3	1356.81	1.28703	0.308587	4.17073	3.03622e-05	0.000717919	UP
807	RAB6D	6.63284	-0.743493	0.178314	-4.16957	3.05169e-05	0.000720683	no significance
808	STAR	39.0759	-0.758008	0.181891	-4.16738	3.08117e-05	0.000726744	no significance
809	MANBA	2025.4	0.374537	0.0898803	4.16706	3.08548e-05	0.000726861	no significance
810	HSD17B10	6086.18	-0.358723	0.086101	-4.1663	3.09582e-05	0.000728397	no significance
811	TNK2	4912.64	-0.447879	0.107511	-4.1659	3.10125e-05	0.000728774	no significance
812	FMN1	622.79	0.678992	0.163081	4.16353	3.1337e-05	0.000735493	no significance
813	POLD3	2397.78	0.241433	0.0580603	4.15831	3.20615e-05	0.000751571	no significance
814	CGN	3413.21	0.680204	0.163625	4.15709	3.22326e-05	0.000754322	no significance
815	TREX2	143.44	-0.646114	0.155431	-4.15691	3.2258e-05	0.000754322	no significance
816	POLD2	9100.36	-0.328437	0.0790278	-4.15597	3.23906e-05	0.000756494	no significance
817	CD48	261.316	-0.737341	0.17749	-4.15426	3.26339e-05	0.000760314	no significance
818	DUSP1	14288.9	0.767758	0.184802	4.15448	3.26027e-05	0.000760314	no significance
819	GCNT1	1359.17	0.71118	0.171265	4.1525	3.28861e-05	0.000764322	no significance
820	PARVG	597.958	-0.643924	0.155068	-4.15252	3.28828e-05	0.000764322	no significance
821	APPBP2	2025.12	0.23715	0.0571245	4.15145	3.30369e-05	0.000766891	no significance
822	SNRNP70	13900.3	-0.267695	0.0644938	-4.15071	3.31445e-05	0.000768453	no significance
823	CDH12	57.203	1.92432	0.463722	4.14973	3.32867e-05	0.000770811	UP
824	SLC4A8	213.53	1.00073	0.241245	4.14821	3.35083e-05	0.000775003	UP
825	ATP7B	859.574	1.06457	0.256809	4.14536	3.39279e-05	0.000782807	UP
826	HHLA2	21.3561	1.55088	0.374113	4.14548	3.39109e-05	0.000782807	UP
827	PSEN1	5023.68	0.229316	0.0553715	4.1414	3.45188e-05	0.000795476	no significance
828	ITFG1	2292.76	0.253082	0.0611184	4.14085	3.46025e-05	0.000795482	no significance
829	RPL35	36566.8	-0.488039	0.117858	-4.14089	3.45958e-05	0.000795482	no significance
830	DGKH	1595.81	0.41201	0.0995148	4.14018	3.47028e-05	0.000796826	no significance
831	LST1	616.373	-0.686896	0.166024	-4.13733	3.51364e-05	0.000805811	no significance
832	SLC12A3	14.5192	-0.864911	0.209082	-4.13671	3.52317e-05	0.000807026	no significance
833	DNASE1L3	315.222	-1.15964	0.28042	-4.13536	3.54396e-05	0.000810813	DOWN
834	FERMT3	1181.74	-0.584855	0.141467	-4.13423	3.56148e-05	0.000813846	no significance
835	SHROOM3	2005.25	0.740608	0.179164	4.13369	3.56979e-05	0.000814766	no significance
836	PLK5	15.025	-1.02318	0.24758	-4.13273	3.58473e-05	0.000817198	DOWN
837	RARRES1	6458.19	1.2481	0.302033	4.13232	3.59118e-05	0.00081769	UP
838	CNBD2	10.4976	-0.565309	0.136853	-4.13079	3.61518e-05	0.000822173	no significance
839	HMX1	9.3305	-2.33901	0.566389	-4.12968	3.63263e-05	0.000825158	DOWN
840	DDOST	14662.4	0.227092	0.0550113	4.1281	3.65774e-05	0.000829872	no significance
841	CD207	347.995	-1.06732	0.258674	-4.12611	3.68948e-05	0.000836077	DOWN
842	CST7	516.22	-0.749687	0.181744	-4.12496	3.70797e-05	0.000837946	no significance
843	GCNA	69.7758	-0.522085	0.126573	-4.12478	3.71092e-05	0.000837946	no significance
844	RAB33A	57.0842	-0.569318	0.138016	-4.12503	3.70693e-05	0.000837946	no significance
845	ANGPTL5	2.12012	1.36028	0.329864	4.12375	3.72748e-05	0.000840691	UP
846	D2HGDH	1497.99	-0.424605	0.102996	-4.12253	3.74741e-05	0.000844186	no significance
847	ARNT	3055.99	0.21583	0.0523622	4.12186	3.7583e-05	0.000845204	no significance
848	VPS35	7570.12	0.202064	0.0490244	4.1217	3.7608e-05	0.000845204	no significance
849	EFCAB14	6531.05	0.233454	0.0566728	4.11934	3.79965e-05	0.00085293	no significance
850	GPATCH3	1015.68	-0.274416	0.0666295	-4.11853	3.81298e-05	0.000854915	no significance
851	NF1	3761.86	0.31452	0.0763751	4.11809	3.82018e-05	0.000855524	no significance
852	NPIPB11	51.2661	-0.720132	0.174914	-4.11706	3.83735e-05	0.000858359	no significance
853	STK39	2437.66	0.4553	0.11061	4.11628	3.85045e-05	0.000860279	no significance
854	CD72	199.781	-0.701282	0.170556	-4.11173	3.92702e-05	0.00087636	no significance
855	CP	4930.41	1.4238	0.346308	4.11138	3.93305e-05	0.00087668	UP
856	NPAS3	59.1495	0.993315	0.241835	4.10741	4.00113e-05	0.000890441	no significance
857	SLC5A8	36.2382	2.13067	0.51876	4.10724	4.00413e-05	0.000890441	UP
858	ACTL8	74.0342	-1.70544	0.415409	-4.10544	4.03543e-05	0.00089427	DOWN
859	SUCLG2	2967.51	0.347374	0.0846107	4.10556	4.03336e-05	0.00089427	no significance
860	TMEM134	2760.7	-0.397393	0.0967891	-4.10576	4.02991e-05	0.00089427	no significance
861	ATP11A	2865.51	0.520533	0.126813	4.10473	4.04793e-05	0.000895345	no significance
862	CATSPER3	35.216	-0.474194	0.115534	-4.10436	4.05437e-05	0.000895345	no significance
863	CD52	969.29	-0.699676	0.170465	-4.10451	4.05174e-05	0.000895345	no significance
864	MCM9	893.719	0.269019	0.0655522	4.1039	4.06248e-05	0.000896097	no significance
865	NSUN5	2244.56	-0.355935	0.0867399	-4.10347	4.06996e-05	0.000896708	no significance
866	HEATR5A	1159.19	0.349937	0.0853318	4.1009	4.1155e-05	0.000905694	no significance
867	TPRA1	3392.31	-0.319891	0.078011	-4.10059	4.12106e-05	0.000905873	no significance
868	CKM	37.7099	-0.9707	0.236745	-4.10019	4.1281e-05	0.000906374	no significance
869	ZNF212	1243.14	-0.228309	0.0557014	-4.09881	4.15284e-05	0.000910757	no significance
870	C2orf72	217.153	1.30003	0.317211	4.0983	4.16188e-05	0.000911691	UP
871	KLHL20	1042.8	0.313659	0.0765629	4.09675	4.18992e-05	0.000916779	no significance
872	GPR160	1058.69	0.796628	0.194498	4.09581	4.20694e-05	0.000919447	no significance
873	RPS6KA3	3517.66	0.357436	0.0872872	4.09494	4.2227e-05	0.000921835	no significance
874	PUM1	5638.25	0.199139	0.0486354	4.09454	4.23012e-05	0.000922398	no significance
875	MYLK2	36.9479	-0.555342	0.135659	-4.09366	4.24619e-05	0.000924844	no significance
876	P2RY11	178.37	-0.461574	0.112835	-4.09071	4.30052e-05	0.000934542	no significance
877	PRRC1	3576.83	0.255618	0.0624863	4.09079	4.29913e-05	0.000934542	no significance
878	TGM4	12.0531	-0.88566	0.216564	-4.0896	4.32116e-05	0.000937957	no significance
879	FCGBP	6598.61	1.15479	0.282495	4.08784	4.35405e-05	0.000941372	UP
880	PLAC8L1	26.8518	-0.568324	0.13903	-4.08778	4.35517e-05	0.000941372	no significance
881	POLRMT	2645.83	-0.295264	0.0722266	-4.08803	4.35049e-05	0.000941372	no significance
882	TRIM31	1148.35	1.27508	0.31193	4.0877	4.35665e-05	0.000941372	UP
883	SMCO1	3.75798	-0.793855	0.194335	-4.08498	4.40808e-05	0.000951407	no significance
884	MCEMP1	24.7196	1.03236	0.252882	4.08238	4.45764e-05	0.000961015	UP
885	AL136531.2	11.7866	0.882266	0.216131	4.0821	4.46306e-05	0.000961097	no significance
886	SLC30A3	96.0694	-1.10641	0.271153	-4.08037	4.49641e-05	0.000967185	DOWN
887	INO80B	19.4111	-0.425014	0.104193	-4.07912	4.52074e-05	0.000971322	no significance
888	PBX4	196.899	-0.438839	0.107611	-4.07803	4.5419e-05	0.00097477	no significance
889	ABI3	693.865	-0.589279	0.144579	-4.07584	4.5849e-05	0.00098289	no significance
890	TSPAN3	11486.8	0.460632	0.113035	4.07512	4.59899e-05	0.000984804	no significance
891	TPSAB1	497.712	-0.901996	0.221426	-4.07357	4.62978e-05	0.000990285	no significance
892	RTP5	7.72414	-1.01106	0.248249	-4.07277	4.64568e-05	0.000992572	DOWN
893	BDH1	3054.24	-0.520209	0.12775	-4.07208	4.65943e-05	0.000994394	no significance
894	AC011448.1	14.1751	-0.581339	0.142776	-4.07168	4.66762e-05	0.000995027	no significance
895	C20orf27	2511.83	-0.430642	0.105793	-4.07061	4.68903e-05	0.000998476	no significance
896	UBE2J1	3832.34	0.24666	0.0606158	4.06924	4.7166e-05	0.00100323	no significance
897	PAGE4	2.7371	-2.31476	0.568929	-4.06863	4.72894e-05	0.00100473	DOWN
898	STAC	141.274	1.0943	0.269182	4.06527	4.79772e-05	0.00101821	UP
899	SNCB	10.3988	-1.28515	0.316451	-4.06114	4.88328e-05	0.00103521	DOWN
900	ANKRD55	7.97445	-0.83464	0.205569	-4.06014	4.90424e-05	0.00103781	no significance
901	RCCD1	1777.69	-0.336007	0.0827596	-4.06004	4.90644e-05	0.00103781	no significance
902	ZNF205	858.485	-0.334865	0.0824918	-4.05938	4.92039e-05	0.00103961	no significance
903	ARHGAP4	4857.14	-0.541734	0.133486	-4.05835	4.94199e-05	0.00103993	no significance
904	FITM1	22.5248	-0.548756	0.135217	-4.05835	4.94205e-05	0.00103993	no significance
905	GNPTAB	4204.52	0.335964	0.082785	4.05827	4.94375e-05	0.00103993	no significance
906	ONECUT2	468.296	1.11668	0.275157	4.05836	4.94192e-05	0.00103993	UP
907	RPL35A	43813.1	-0.481392	0.118656	-4.05703	4.97017e-05	0.00104377	no significance
908	TMEM255A	208.827	-0.934112	0.230253	-4.0569	4.97293e-05	0.00104377	no significance
909	ZFP36	15191.2	0.641082	0.158037	4.05653	4.98069e-05	0.00104425	no significance
910	CA10	7.15436	1.71099	0.421895	4.05549	5.00286e-05	0.00104774	UP
911	AP2B1	8953.83	0.52783	0.130165	4.05508	5.01178e-05	0.00104806	no significance
912	C15orf61	170.482	-0.351178	0.0866056	-4.05491	5.0154e-05	0.00104806	no significance
913	WIPF2	4061.55	0.228001	0.0562536	4.05309	5.05447e-05	0.00105507	no significance
914	ACADL	99.436	1.3268	0.32764	4.04957	5.13128e-05	0.0010618	UP
915	FOLR3	15.8438	1.18052	0.291492	4.04993	5.12337e-05	0.0010618	UP
916	KLF1	9.2579	-0.582603	0.143848	-4.05012	5.11916e-05	0.0010618	no significance
917	NBEAL1	395.067	0.477161	0.117795	4.05077	5.10487e-05	0.0010618	no significance
918	PIP5K1B	311.122	1.02164	0.252247	4.05015	5.11837e-05	0.0010618	UP
919	RHPN2	1903.69	0.689216	0.17015	4.05063	5.10798e-05	0.0010618	no significance
920	SEPTIN2	16500.7	0.262871	0.0649041	4.05015	5.11855e-05	0.0010618	no significance
921	TRIM37	1875.96	0.262509	0.0648235	4.0496	5.13062e-05	0.0010618	no significance
922	MPND	689.022	-0.394938	0.0975421	-4.0489	5.14595e-05	0.00106368	no significance
923	ARL1	3976.48	0.233135	0.0576051	4.04712	5.18519e-05	0.00107063	no significance
924	APRT	6127.59	-0.370983	0.0917271	-4.04442	5.24538e-05	0.00108189	no significance
925	JMJD1C	2551.95	0.348181	0.086114	4.04325	5.27152e-05	0.0010861	no significance
926	DOCK5	1927.72	0.475747	0.117678	4.04278	5.28201e-05	0.0010867	no significance
927	ECSCR	26.8899	-0.614533	0.152014	-4.04262	5.28582e-05	0.0010867	no significance
928	CCDC190	252.267	-1.71491	0.424333	-4.04141	5.313e-05	0.00109111	DOWN
929	FGF20	4.51472	-2.15757	0.534178	-4.03905	5.36682e-05	0.0010998	DOWN
930	GOSR1	2615.65	0.156363	0.0387127	4.03907	5.36638e-05	0.0010998	no significance
931	AC096887.1	13.5601	-0.386109	0.0956161	-4.03812	5.3882e-05	0.00110299	no significance
932	ST18	12.0928	-0.708444	0.175462	-4.03758	5.40053e-05	0.00110433	no significance
933	IDH3B	5189.67	-0.299699	0.0742622	-4.03569	5.44426e-05	0.00111208	no significance
934	PAXX	2985.25	-0.3972	0.0984397	-4.03496	5.4611e-05	0.00111432	no significance
935	PFDN5	142.491	-0.342614	0.0849227	-4.03443	5.47361e-05	0.00111568	no significance
936	CENPS	145.513	-0.450687	0.111741	-4.03333	5.49918e-05	0.00111969	no significance
937	NOC4L	1933.65	-0.329712	0.0817805	-4.03167	5.53811e-05	0.00112642	no significance
938	LNPK	2507.8	0.272785	0.0676788	4.03059	5.56372e-05	0.00112682	no significance
939	PRPH	23.5505	-0.998837	0.247811	-4.03065	5.56237e-05	0.00112682	no significance
940	USP8	1990.61	0.240015	0.0595468	4.03069	5.56122e-05	0.00112682	no significance
941	ZNF688	672.333	-0.36206	0.0898222	-4.03085	5.55758e-05	0.00112682	no significance
942	KIF16B	1556.82	0.416368	0.103334	4.02932	5.59385e-05	0.00113172	no significance
943	TSPAN32	73.7152	-0.660364	0.163912	-4.02878	5.60666e-05	0.00113311	no significance
944	FNBP1L	2990.42	0.416562	0.10342	4.02787	5.62839e-05	0.00113553	no significance
945	KCNK10	42.1405	-1.47871	0.367129	-4.02778	5.63059e-05	0.00113553	DOWN
946	CASR	4.44278	-1.07686	0.267418	-4.02688	5.65223e-05	0.00113869	DOWN
947	APOE	14100.8	-0.817975	0.203142	-4.02662	5.65856e-05	0.00113876	no significance
948	HAS2	589.609	1.08687	0.269959	4.02605	5.67213e-05	0.00114029	UP
949	LAMA3	12522.1	0.826055	0.205216	4.02529	5.6904e-05	0.00114276	no significance
950	CSK	6820.92	-0.255384	0.0634697	-4.02372	5.72865e-05	0.00114732	no significance
951	GPHA2	27.5507	-0.981135	0.243844	-4.02361	5.7312e-05	0.00114732	no significance
952	ZNF775	221.786	-0.477304	0.118614	-4.02403	5.72118e-05	0.00114732	no significance
953	BICDL1	2165.38	-0.483265	0.120131	-4.02281	5.75086e-05	0.00114764	no significance
954	SERTM1	34.024	2.10528	0.523324	4.02289	5.74873e-05	0.00114764	UP
955	SPTLC2	5312.02	0.317647	0.0789567	4.02306	5.74474e-05	0.00114764	no significance
956	CD5	353.946	-0.698282	0.173716	-4.01968	5.82781e-05	0.00115995	no significance
957	CLEC2D	563.342	-0.474007	0.117936	-4.0192	5.83964e-05	0.00115995	no significance
958	EPOP	706.225	-0.579371	0.144139	-4.01952	5.83176e-05	0.00115995	no significance
959	MED23	1717.35	0.275284	0.0684922	4.0192	5.83963e-05	0.00115995	no significance
960	TOB1	4751.56	0.408055	0.10153	4.01906	5.84298e-05	0.00115995	no significance
961	HES5	50.6019	-0.973739	0.242331	-4.01822	5.86385e-05	0.00116289	no significance
962	SIGLEC10	347.999	-0.694281	0.172849	-4.01668	5.90233e-05	0.00116901	no significance
963	SLC5A1	945.54	1.21083	0.301463	4.0165	5.90699e-05	0.00116901	UP
964	TMEM106B	2624.65	0.289717	0.072138	4.01614	5.91582e-05	0.00116954	no significance
965	RUNDC1	1517.26	0.244066	0.0607799	4.01558	5.93006e-05	0.00117114	no significance
966	FAM193B	2774.43	-0.316415	0.0788234	-4.01424	5.96388e-05	0.0011766	no significance
967	CASQ1	14.0332	-0.593566	0.1479	-4.0133	5.98754e-05	0.00118005	no significance
968	MUC1	21386.4	0.873817	0.217838	4.01131	6.03837e-05	0.00118883	no significance
969	DHRS4	609.538	-0.384998	0.0960705	-4.00745	6.13769e-05	0.00120714	no significance
970	STXBP5	1442.35	0.380897	0.0950935	4.00549	6.18883e-05	0.00121595	no significance
971	IFNAR1	4132.29	0.208447	0.0520514	4.00464	6.21133e-05	0.00121911	no significance
972	SOCS6	1644.14	0.376095	0.0939294	4.00402	6.22745e-05	0.00122102	no significance
973	RNASE4	23.4062	0.876944	0.219047	4.00346	6.24235e-05	0.00122268	no significance
974	SCN1A	5.12088	-1.48459	0.371026	-4.00131	6.29917e-05	0.00123254	DOWN
975	GAB3	193.637	-0.550467	0.13758	-4.00106	6.30593e-05	0.0012326	no significance
976	ACSL4	2691.17	0.497331	0.124313	4.00063	6.3173e-05	0.00123356	no significance
977	CORO1A	3445.45	-0.569816	0.142461	-3.99981	6.33923e-05	0.00123648	no significance
978	MRPS25	1823.36	-0.37255	0.0931472	-3.99959	6.34527e-05	0.00123648	no significance
979	STRA6	1784.91	0.921883	0.23053	3.99898	6.36163e-05	0.00123841	no significance
980	TMED6	36.1	0.570177	0.142693	3.99584	6.44648e-05	0.00125364	no significance
981	ATP2A1	120.81	-0.440428	0.110246	-3.99497	6.47024e-05	0.00125698	no significance
982	B4GALT5	6892.94	0.433268	0.10848	3.99398	6.49742e-05	0.00125969	no significance
983	SH2D3C	538.474	-0.426722	0.106838	-3.9941	6.49408e-05	0.00125969	no significance
984	ALDH1A1	6488.26	1.12416	0.281491	3.99359	6.50811e-05	0.00126048	UP
985	AMDHD1	112.041	-1.02065	0.25562	-3.99283	6.52897e-05	0.00126068	DOWN
986	PPP2R2D	1972.93	-0.234161	0.0586437	-3.99295	6.5257e-05	0.00126068	no significance
987	TYSND1	1916	-0.339344	0.0849786	-3.99329	6.51631e-05	0.00126068	no significance
988	ROCK2	2937.42	0.281614	0.070561	3.99107	6.57759e-05	0.00126878	no significance
989	SERINC3	7929	0.226385	0.0567291	3.99064	6.58952e-05	0.0012698	no significance
990	ZNHIT1	4847.13	-0.439237	0.110073	-3.9904	6.59618e-05	0.0012698	no significance
991	S1PR4	222.903	-0.663276	0.166231	-3.99009	6.60486e-05	0.00127019	no significance
992	SP3	6165.06	0.253848	0.0636457	3.98846	6.65046e-05	0.00127767	no significance
993	CHRNA10	59.5686	-0.454587	0.114024	-3.98678	6.69759e-05	0.00128413	no significance
994	NME7	576.48	0.345763	0.0867248	3.9869	6.69421e-05	0.00128413	no significance
995	ISCU	3988.65	-0.207948	0.0521661	-3.98627	6.712e-05	0.00128538	no significance
996	PINX1	453.17	-0.353298	0.0886385	-3.98583	6.72436e-05	0.00128538	no significance
997	USP24	3717.33	0.221807	0.0556464	3.986	6.71972e-05	0.00128538	no significance
998	RNASEK	60.0732	-0.336064	0.0843588	-3.98374	6.78385e-05	0.00129416	no significance
999	SORL1	3849.53	0.651724	0.163593	3.98382	6.78155e-05	0.00129416	no significance
1000	F12	653.109	-0.59868	0.150473	-3.97866	6.93054e-05	0.00132082	no significance
1001	FOSB	6993.26	1.05856	0.266116	3.9778	6.95572e-05	0.0013243	UP
1002	IL17A	8.7652	-1.44392	0.363036	-3.97734	6.96899e-05	0.0013255	DOWN
1003	NEUROG1	2.14368	-1.9505	0.490502	-3.97654	6.99239e-05	0.00132862	DOWN
1004	SETD7	3135.1	0.351561	0.0884446	3.97493	7.03991e-05	0.00133515	no significance
1005	SSNA1	4057.69	-0.323475	0.0813793	-3.9749	7.04075e-05	0.00133515	no significance
1006	POPDC2	98.1049	-0.497794	0.125277	-3.97356	7.08062e-05	0.00134138	no significance
1007	FAM104A	994.945	0.202959	0.0510823	3.97318	7.09194e-05	0.00134219	no significance
1008	KCNB1	17.2673	-0.736515	0.185394	-3.9727	7.10611e-05	0.00134353	no significance
1009	GALNT12	985.872	0.754552	0.189958	3.97221	7.12088e-05	0.00134499	no significance
1010	TRIM41	1878.88	-0.240405	0.0605386	-3.97111	7.15384e-05	0.00134988	no significance
1011	ANAPC7	3708.63	-0.22408	0.0564393	-3.97029	7.17858e-05	0.00135321	no significance
1012	ARMC5	1162.2	-0.368896	0.0929334	-3.96946	7.20347e-05	0.00135486	no significance
1013	GRIK2	42.2719	1.07366	0.270484	3.96941	7.205e-05	0.00135486	UP
1014	PTPN11	5572.64	0.270585	0.0681696	3.96929	7.20865e-05	0.00135486	no significance
1015	DPAGT1	1999.27	0.306551	0.0772402	3.9688	7.22348e-05	0.00135631	no significance
1016	MTNR1A	3.23229	1.68924	0.425713	3.96803	7.24707e-05	0.0013594	UP
1017	DLX5	652.649	-1.09872	0.276995	-3.96656	7.29189e-05	0.00136646	DOWN
1018	TMBIM6	47983.9	0.190535	0.0480542	3.965	7.33961e-05	0.00137405	no significance
1019	PPBP	24.9133	1.27686	0.322071	3.96452	7.35443e-05	0.00137547	UP
1020	CD2	1145.78	-0.72149	0.18201	-3.96402	7.36974e-05	0.00137699	no significance
1021	GAL3ST4	829.655	-0.530053	0.133751	-3.963	7.4015e-05	0.00138157	no significance
1022	UBE4A	957.692	0.481703	0.121564	3.96255	7.41535e-05	0.0013828	no significance
1023	IPMK	972.896	0.371778	0.0938496	3.96143	7.45034e-05	0.00138796	no significance
1024	PARP4	4235.43	0.349463	0.0883162	3.95695	7.59136e-05	0.00141285	no significance
1025	DCST2	223.88	-0.559985	0.141602	-3.95464	7.66484e-05	0.00142514	no significance
1026	EPS8	2008.17	0.661416	0.167317	3.95306	7.71579e-05	0.00143321	no significance
1027	MAGEA4	599.828	-2.80793	0.71054	-3.95183	7.75573e-05	0.00143803	DOWN
1028	NR5A1	7.65798	-1.13361	0.286859	-3.95179	7.7568e-05	0.00143803	DOWN
1029	HDAC3	3128.13	-0.235959	0.0597382	-3.94988	7.81898e-05	0.00144815	no significance
1030	PATL1	3975.41	0.247165	0.0626301	3.94643	7.93247e-05	0.00146774	no significance
1031	CASP8AP2	1477.41	0.34847	0.0883125	3.94587	7.95107e-05	0.00146975	no significance
1032	CDC5L	3705.98	0.220338	0.0558452	3.94552	7.9626e-05	0.00147046	no significance
1033	TNFAIP8L2	243.795	-0.643296	0.163058	-3.94519	7.97353e-05	0.00147105	no significance
1034	MTUS1	3901.38	0.471702	0.119603	3.94391	8.01628e-05	0.00147751	no significance
1035	TMC8	1409.07	-0.563168	0.142804	-3.94365	8.02522e-05	0.00147773	no significance
1036	SNAI3	78.1048	-0.519065	0.131633	-3.94327	8.03778e-05	0.00147861	no significance
1037	ZMPSTE24	3861.03	0.200588	0.0508835	3.94211	8.07669e-05	0.00148434	no significance
1038	PSRC1	1071.73	-0.367972	0.093356	-3.9416	8.09412e-05	0.00148611	no significance
1039	TRH	4.81645	1.27565	0.323667	3.94124	8.10629e-05	0.00148691	UP
1040	LYPD2	1424.81	1.61086	0.408876	3.93972	8.15778e-05	0.00149491	UP
1041	ANKRD40CL	3.68237	1.92957	0.490052	3.93748	8.23402e-05	0.00150166	UP
1042	CBLB	1550.69	0.40396	0.102587	3.93772	8.2261e-05	0.00150166	no significance
1043	GAL3ST2	54.6944	1.25217	0.318008	3.93755	8.23162e-05	0.00150166	UP
1044	RECQL	1101.46	0.440768	0.111917	3.93834	8.20466e-05	0.00150166	no significance
1045	UGT2A1	4.85827	2.44326	0.620502	3.93755	8.23177e-05	0.00150166	UP
1046	KRT1	2039.74	-1.60583	0.408066	-3.93521	8.31224e-05	0.00151448	DOWN
1047	SGF29	1048.51	-0.353008	0.0897232	-3.93441	8.34015e-05	0.00151811	no significance
1048	CYP2A13	11.2198	1.96215	0.4988	3.93375	8.3632e-05	0.00151829	UP
1049	NPAT	1105.77	0.315588	0.080227	3.9337	8.36499e-05	0.00151829	no significance
1050	TIFAB	45.9654	-0.872157	0.22171	-3.93377	8.36237e-05	0.00151829	no significance
1051	BTBD7	2412.06	0.297394	0.0756186	3.93282	8.39554e-05	0.00152238	no significance
1052	FAAP20	2124.98	-0.379033	0.096402	-3.9318	8.43133e-05	0.00152637	no significance
1053	TONSL	2682.34	-0.303051	0.0770783	-3.93173	8.43358e-05	0.00152637	no significance
1054	ACE	656.958	0.59462	0.151321	3.92952	8.51155e-05	0.00153668	no significance
1055	JAK1	8022.36	0.250971	0.0638643	3.92976	8.50321e-05	0.00153668	no significance
1056	NUS1	1890.29	0.241075	0.0613526	3.92934	8.5181e-05	0.00153668	no significance
1057	PRDM8	152.475	0.657899	0.167438	3.9292	8.52278e-05	0.00153668	no significance
1058	BMP5	10.481	-2.28047	0.580671	-3.9273	8.59042e-05	0.00154741	DOWN
1059	RPL3L	40.1322	-0.742541	0.189141	-3.92587	8.64171e-05	0.00155474	no significance
1060	UQCRQ	4978.93	-0.471896	0.120207	-3.92571	8.64742e-05	0.00155474	no significance
1061	SERPINC1	9.83161	-0.871927	0.222139	-3.92514	8.66809e-05	0.00155699	no significance
1062	ARHGEF12	6775.99	0.311607	0.0794054	3.92425	8.70004e-05	0.00155997	no significance
1063	FANCG	93.821	-0.338883	0.0863567	-3.92422	8.70107e-05	0.00155997	no significance
1064	CDK10	3548.41	-0.303878	0.0774713	-3.92245	8.7652e-05	0.00156852	no significance
1065	FAM102B	1447.81	0.444299	0.113269	3.92251	8.76303e-05	0.00156852	no significance
1066	ZNF7	1074.75	-0.234805	0.0598799	-3.92126	8.80874e-05	0.00157483	no significance
1067	PCDHA7	8.22961	1.17722	0.300235	3.921	8.81816e-05	0.00157504	UP
1068	PPIL4	1584.15	0.264757	0.0675306	3.92055	8.83484e-05	0.00157654	no significance
1069	CD200R1	117.601	-0.796406	0.203157	-3.92016	8.84917e-05	0.00157762	no significance
1070	BAZ2B	1553.91	0.286243	0.0730295	3.91955	8.87141e-05	0.00158011	no significance
1071	CCDC13	5.88326	-0.704982	0.17991	-3.91853	8.90892e-05	0.0015853	no significance
1072	TAX1BP1	7944.03	0.224385	0.0572747	3.9177	8.93982e-05	0.00158932	no significance
1073	TES	5093.65	0.294518	0.0751939	3.91679	8.97377e-05	0.00159387	no significance
1074	DCBLD2	3331.64	0.539936	0.137905	3.91528	9.02996e-05	0.00160087	no significance
1075	NDUFAF6	887.464	-0.275367	0.0703276	-3.91549	9.02206e-05	0.00160087	no significance
1076	MYO18A	3211.82	0.422572	0.107962	3.91408	9.07477e-05	0.00160731	no significance
1077	SMIM6	83.2171	1.27822	0.326703	3.91248	9.13526e-05	0.00161653	UP
1078	SON	10679.6	0.204392	0.052244	3.91226	9.14376e-05	0.00161653	no significance
1079	LPAR1	946.493	0.541348	0.138392	3.91171	9.16452e-05	0.0016187	no significance
1080	PPP1R35	453.943	-0.371823	0.0951256	-3.90876	9.27706e-05	0.00163706	no significance
1081	HIPK3	4051.59	0.284972	0.0729344	3.90724	9.33562e-05	0.00164587	no significance
1082	FOXF2	325.161	-0.916155	0.234531	-3.90632	9.37108e-05	0.00165059	no significance
1083	LSM12	651	0.215073	0.0550652	3.90579	9.39165e-05	0.00165116	no significance
1084	LYSMD4	750.791	-0.36023	0.0922259	-3.90595	9.38567e-05	0.00165116	no significance
1085	JAK3	1172.26	-0.550479	0.140961	-3.90518	9.41571e-05	0.00165234	no significance
1086	RPLP2	45110.7	-0.528923	0.135437	-3.90531	9.41064e-05	0.00165234	no significance
1087	CFTR	288.599	1.42001	0.36365	3.90488	9.42732e-05	0.00165286	UP
1088	SYT15	23.3407	-0.836416	0.214358	-3.90196	9.54174e-05	0.00167138	no significance
1089	CUEDC2	2664.99	-0.307344	0.0788182	-3.89941	9.64288e-05	0.00168755	no significance
1090	DBP	1149.18	-0.460515	0.118131	-3.89834	9.6856e-05	0.00169327	no significance
1091	TMEM184C	1462.83	0.255777	0.065615	3.89814	9.69334e-05	0.00169327	no significance
1092	E4F1	2108.23	-0.20572	0.0527813	-3.8976	9.71523e-05	0.00169554	no significance
1093	CDK11A	89.323	-0.356338	0.0914324	-3.89728	9.72786e-05	0.00169619	no significance
1094	EPDR1	346.874	0.806399	0.206971	3.8962	9.77145e-05	0.00170223	no significance
1095	RPS15A	5062.12	-0.477883	0.122668	-3.89573	9.79025e-05	0.00170395	no significance
1096	EIF2AK3	1312.73	0.295232	0.0757946	3.89515	9.81363e-05	0.00170491	no significance
1097	FBP1	624.885	0.791731	0.203259	3.89518	9.81255e-05	0.00170491	no significance
1098	FAM9C	1.82156	-1.73953	0.446702	-3.89417	9.85353e-05	0.00171028	DOWN
1099	CRYBB3	30.2407	-0.602191	0.154666	-3.89349	9.88136e-05	0.00171199	no significance
1100	PTX4	7.67348	-1.28029	0.328821	-3.89358	9.8776e-05	0.00171199	DOWN
1101	EPO	14.6642	-0.806964	0.207431	-3.89027	0.000100131	0.00173325	no significance
1102	SLC44A3	1032.05	0.534803	0.137482	3.88999	0.000100248	0.00173369	no significance
1103	SYT4	1.78147	-2.23793	0.575367	-3.88957	0.000100421	0.0017351	DOWN
1104	APOBEC3H	81.147	-0.599247	0.154095	-3.88882	0.000100734	0.00173736	no significance
1105	RNF169	617.001	0.447641	0.115107	3.88889	0.000100702	0.00173736	no significance
1106	NCSTN	7868.43	0.257639	0.0662655	3.88799	0.000101079	0.00174175	no significance
1107	ZNF281	1206.89	0.353202	0.0908823	3.88637	0.000101754	0.00175179	no significance
1108	LTN1	1676.73	0.271208	0.0698329	3.88366	0.000102895	0.00176982	no significance
1109	PLA2G2C	21.8527	1.06886	0.275328	3.88215	0.000103538	0.00177928	UP
1110	EZR	32467.2	0.36905	0.09509	3.88106	0.000104001	0.00178262	no significance
1111	ST8SIA1	121.111	-0.630053	0.162341	-3.88104	0.000104012	0.00178262	no significance
1112	UFL1	1901.48	0.277694	0.0715435	3.88147	0.000103828	0.00178262	no significance
1113	PIDD1	1932.25	-0.3218	0.0829486	-3.87951	0.000104666	0.0017922	no significance
1114	POGLUT3	2639.88	0.40624	0.104756	3.87796	0.000105334	0.00180203	no significance
1115	STAT3	14778.1	0.260678	0.0672666	3.8753	0.000106492	0.00181858	no significance
1116	SURF2	1297.55	-0.425326	0.109749	-3.87545	0.000106427	0.00181858	no significance
1117	RPS28	17883.3	-0.506091	0.130677	-3.87285	0.000107569	0.00183532	no significance
1118	FBXW4	3071.8	-0.304678	0.0786758	-3.87257	0.000107694	0.00183581	no significance
1119	MRPS34	4230.23	-0.361709	0.0934623	-3.87011	0.000108786	0.00185277	no significance
1120	THEMIS	116.579	-0.803668	0.2077	-3.86936	0.000109119	0.00185678	no significance
1121	CC2D2B	21.2603	-0.413882	0.10697	-3.86913	0.000109222	0.00185688	no significance
1122	TWF1	4095.91	0.282002	0.072966	3.86484	0.000111163	0.00188819	no significance
1123	NRXN3	78.9665	-1.11597	0.28879	-3.86431	0.000111406	0.00189062	DOWN
1124	ITGB1BP2	52.0717	-0.418478	0.108304	-3.86391	0.000111586	0.001892	no significance
1125	AMT	9.51616	-0.513889	0.133017	-3.86333	0.000111854	0.00189485	no significance
1126	KCNA6	4.88116	-1.27984	0.331411	-3.86179	0.00011256	0.00190513	DOWN
1127	TYRP1	9.47808	-1.23274	0.319294	-3.86084	0.000112996	0.00191081	DOWN
1128	NUP98	5147.08	0.197234	0.0510909	3.86045	0.000113179	0.0019122	no significance
1129	CFAP53	86.9312	-0.549176	0.142278	-3.85988	0.000113444	0.00191426	no significance
1130	MS4A4E	18.6738	-0.603418	0.156336	-3.85975	0.000113502	0.00191426	no significance
1131	CBWD3	70.3659	-0.413352	0.107172	-3.85691	0.000114831	0.00193497	no significance
1132	PROZ	12.6286	-0.655866	0.170174	-3.85409	0.000116162	0.00195394	no significance
1133	SLC41A2	584.877	0.63737	0.165375	3.85409	0.00011616	0.00195394	no significance
1134	ADAM10	7307.69	0.308326	0.0800389	3.8522	0.00011706	0.00196731	no significance
1135	TMEM215	70.2248	1.14883	0.298294	3.85133	0.000117478	0.00197086	UP
1136	ZNF692	2226.81	-0.322938	0.0838474	-3.85149	0.000117401	0.00197086	no significance
1137	PILRA	289.372	-0.57072	0.148261	-3.84942	0.000118396	0.00198451	no significance
1138	LAIR1	1022.2	-0.641851	0.166797	-3.8481	0.000119037	0.0019935	no significance
1139	RELL1	1621.38	-0.37	0.0961727	-3.84724	0.000119455	0.00199833	no significance
1140	SERPINE2	2503.23	0.875551	0.227601	3.84686	0.00011964	0.00199833	no significance
1141	TRPV2	504.897	-0.527314	0.137071	-3.847	0.000119574	0.00199833	no significance
1142	KIF1A	549.499	-1.74692	0.454158	-3.8465	0.000119818	0.00199956	DOWN
1143	MAGI3	1427.87	0.388814	0.101089	3.84627	0.00011993	0.00199968	no significance
1144	PTP4A2	11580.8	0.239778	0.0623548	3.84538	0.000120364	0.00200348	no significance
1145	SPIC	2.76786	-1.38262	0.359555	-3.84537	0.000120368	0.00200348	DOWN
1146	PLPP5	1993.74	0.380234	0.0989508	3.84266	0.000121709	0.00202403	no significance
1147	MAP3K4	2392.16	0.289585	0.0753737	3.84199	0.000122043	0.0020278	no significance
1148	DNAJC22	629.674	1.01128	0.263331	3.84035	0.00012286	0.0020396	UP
1149	CEP170	972.325	0.361471	0.0941656	3.83867	0.000123702	0.00205179	no significance
1150	SEL1L3	4852.8	0.575043	0.149836	3.83781	0.000124137	0.00205722	no significance
1151	MED27	1408.66	-0.289836	0.0755301	-3.83736	0.000124363	0.00205739	no significance
1152	SLX1B	0.675522	-1.13727	0.296352	-3.83755	0.000124267	0.00205739	DOWN
1153	LCAT	694.144	-0.506915	0.132122	-3.83673	0.000124686	0.00206094	no significance
1154	NEMF	1427.09	0.363073	0.0946426	3.83625	0.000124927	0.00206313	no significance
1155	TRIM33	2848.03	0.231611	0.0603966	3.83483	0.000125651	0.0020733	no significance
1156	MPV17L	404.185	1.00541	0.262197	3.83458	0.00012578	0.00207363	UP
1157	EXOSC5	2042.93	-0.388623	0.101357	-3.8342	0.000125973	0.00207502	no significance
1158	POLR2E	7422.42	-0.287424	0.0749707	-3.83381	0.000126171	0.00207649	no significance
1159	ITPRID2	7062.22	0.408274	0.106525	3.83267	0.00012676	0.00208221	no significance
1160	MAGEA3	224.913	-2.85037	0.743735	-3.8325	0.000126847	0.00208221	DOWN
1161	VPS4A	2707.6	-0.289648	0.0755754	-3.83256	0.000126815	0.00208221	no significance
1162	SAMD1	5249.93	-0.289378	0.0755169	-3.83197	0.000127122	0.00208493	no significance
1163	VPS33B	207.292	-0.347087	0.0905921	-3.83132	0.000127459	0.00208866	no significance
1164	THAP11	1610.27	-0.225051	0.0587492	-3.83071	0.000127774	0.00209203	no significance
1165	PLPPR5	5.05989	1.23299	0.321925	3.83007	0.000128106	0.00209386	UP
1166	TOMM7	6663.81	-0.364899	0.0952685	-3.83022	0.000128029	0.00209386	no significance
1167	SGMS2	1491.06	0.434612	0.11349	3.82951	0.000128401	0.00209689	no significance
1168	NAT8L	114.157	-1.12977	0.295118	-3.82818	0.000129092	0.00210636	DOWN
1169	FBXO44	1133.88	-0.407865	0.106574	-3.82705	0.000129687	0.00211245	no significance
1170	NBPF15	428.615	0.452373	0.118202	3.82711	0.000129655	0.00211245	no significance
1171	DDX56	5085.92	-0.229912	0.0600829	-3.82658	0.000129938	0.00211475	no significance
1172	LGR4	2413.34	0.532248	0.139103	3.8263	0.000130083	0.00211529	no significance
1173	ANKRD39	213.916	-0.32252	0.0843302	-3.82449	0.000131044	0.00212911	no significance
1174	CRISP2	3.51166	2.12553	0.555835	3.82403	0.00013129	0.00213128	UP
1175	HAGHL	328.645	-0.662051	0.173243	-3.82152	0.000132632	0.00215124	no significance
1176	TMEM263	2189.7	0.425871	0.111463	3.82073	0.000133057	0.0021563	no significance
1177	MYH7	6.34129	-1.04647	0.273964	-3.81973	0.000133598	0.00216322	DOWN
1178	COMMD4	5903.12	-0.373043	0.0976735	-3.81928	0.000133842	0.00216533	no significance
1179	PRKCG	30.641	-1.35646	0.3552	-3.81885	0.000134075	0.00216725	DOWN
1180	OTUD7B	2050.31	0.229912	0.0602144	3.81823	0.000134413	0.00217089	no significance
1181	PPM1M	1190.77	-0.352486	0.0923277	-3.81777	0.000134662	0.00217307	no significance
1182	CD101	200.072	-0.436209	0.11429	-3.81668	0.000135258	0.00218083	no significance
1183	NDUFA9	988.157	-0.448153	0.117443	-3.81593	0.000135673	0.00218568	no significance
1184	BTBD3	2701.47	0.520857	0.136514	3.81542	0.000135953	0.00218601	no significance
1185	COPB2	11897	0.244107	0.0639797	3.81539	0.000135969	0.00218601	no significance
1186	FEM1A	118.883	-0.410474	0.107587	-3.81526	0.000136037	0.00218601	no significance
1187	CTAG2	2.26448	-2.52013	0.661004	-3.81258	0.000137524	0.00220432	DOWN
1188	CTNNA2	4.53216	-1.50471	0.394668	-3.8126	0.000137514	0.00220432	DOWN
1189	NCKAP1	10543.8	0.288969	0.0757907	3.81273	0.000137442	0.00220432	no significance
1190	CERS1	24.7391	-1.00482	0.26367	-3.8109	0.000138459	0.00221563	DOWN
1191	NINJ1	3503.07	-0.446382	0.117133	-3.8109	0.000138462	0.00221563	no significance
1192	MIER1	2679.87	0.218364	0.057304	3.81063	0.000138616	0.00221622	no significance
1193	ALDOB	15.136	1.03903	0.272702	3.81014	0.000138885	0.00221867	UP
1194	RPUSD2	744.139	-0.246861	0.0647969	-3.80977	0.000139098	0.0022202	no significance
1195	WNT10B	139.223	-0.815752	0.214162	-3.80905	0.000139503	0.00222481	no significance
1196	SLC4A4	385.101	1.28304	0.336898	3.8084	0.00013987	0.00222879	UP
1197	LILRA4	25.4217	-0.94027	0.246935	-3.80777	0.000140225	0.00223259	no significance
1198	YIPF2	1861.22	0.271744	0.0713757	3.80723	0.000140529	0.00223557	no significance
1199	TIMM13	3973.94	-0.445986	0.117178	-3.80606	0.000141196	0.0022443	no significance
1200	MTMR2	1967.29	0.282468	0.0742432	3.80463	0.000142016	0.00225546	no significance
1201	OGFR	3899.69	-0.312685	0.0822091	-3.80353	0.000142649	0.00226362	no significance
1202	ITSN1	1464.02	0.350293	0.0921155	3.80275	0.000143096	0.00226524	no significance
1203	MKLN1	1461.68	0.249565	0.0656277	3.80273	0.000143108	0.00226524	no significance
1204	PPAN	239.31	-0.394848	0.103832	-3.80275	0.000143098	0.00226524	no significance
1205	SYTL4	377.959	0.635473	0.167154	3.80173	0.000143691	0.00227258	no significance
1206	PCED1A	2641.24	-0.346109	0.0910677	-3.80057	0.000144366	0.00228137	no significance
1207	TMED7	4176.23	0.258621	0.0680668	3.79952	0.000144976	0.0022891	no significance
1208	LTC4S	104.257	-0.570181	0.15008	-3.79918	0.000145174	0.00229034	no significance
1209	IL17RB	779.334	0.651002	0.171404	3.79806	0.000145833	0.00229883	no significance
1210	TMOD4	32.8046	-0.432586	0.113909	-3.79764	0.000146079	0.00230081	no significance
1211	SLC30A1	2578.57	0.361663	0.0952474	3.79709	0.000146404	0.00230401	no significance
1212	PFKFB1	27.3025	-0.400529	0.105506	-3.79627	0.00014689	0.00230975	no significance
1213	CAPN8	941.13	1.30877	0.34479	3.79584	0.000147144	0.00230994	UP
1214	CSAG3	46.6332	-1.57718	0.415502	-3.79585	0.000147137	0.00230994	DOWN
1215	CALM3	12271.7	0.2227	0.0586988	3.79395	0.000148271	0.0023238	no significance
1216	CMC2	1116.59	-0.286013	0.0753841	-3.79407	0.000148195	0.0023238	no significance
1217	C1orf115	1248.7	0.530046	0.139732	3.79332	0.000148648	0.0023278	no significance
1218	FAM78A	429.868	-0.535783	0.141324	-3.79117	0.000149942	0.00234613	no significance
1219	FUT8	1408.76	0.449478	0.118623	3.78914	0.000151168	0.00236338	no significance
1220	H1-10	7386.72	-0.378601	0.0999635	-3.7874	0.000152234	0.00237809	no significance
1221	TYMP	15128.9	-0.588836	0.155488	-3.78702	0.000152463	0.00237972	no significance
1222	RBM47	4788.7	0.414896	0.109601	3.7855	0.000153398	0.00239235	no significance
1223	HOXA5	456.355	-0.618181	0.163331	-3.78482	0.000153818	0.00239694	no significance
1224	GALK2	637.622	0.313552	0.0828783	3.78329	0.00015477	0.00240392	no significance
1225	GDI1	9166.38	-0.263132	0.069541	-3.78384	0.000154429	0.00240392	no significance
1226	KCNQ2	8.80611	-1.24011	0.32777	-3.78346	0.000154663	0.00240392	DOWN
1227	KRT74	26.6468	-0.924655	0.244399	-3.78339	0.000154709	0.00240392	no significance
1228	XRRA1	339.468	0.363276	0.0960377	3.78264	0.000155174	0.00240823	no significance
1229	HACE1	676.072	0.334593	0.0884876	3.78124	0.000156049	0.00241983	no significance
1230	FOXA3	457.935	1.27299	0.336838	3.77924	0.000157308	0.00243739	UP
1231	ROCK1	2597.59	0.2754	0.0728921	3.77819	0.000157971	0.00244566	no significance
1232	SSTR2	144.498	-0.800756	0.211974	-3.77761	0.000158343	0.00244744	no significance
1233	ZBTB48	1473.84	-0.263907	0.0698601	-3.77764	0.000158319	0.00244744	no significance
1234	EBI3	132.515	-0.646553	0.171165	-3.77737	0.000158494	0.0024478	no significance
1235	DYNC1I1	126.794	-1.0947	0.289839	-3.77693	0.000158775	0.00245015	DOWN
1236	LETMD1	2350.65	-0.215021	0.0569373	-3.77645	0.000159081	0.00245289	no significance
1237	NT5M	245.077	-0.533265	0.141269	-3.77482	0.000160122	0.00246495	no significance
1238	PHF3	3525.69	0.263725	0.0698633	3.77487	0.000160089	0.00246495	no significance
1239	DDX49	3551.88	-0.303859	0.080532	-3.77315	0.000161202	0.00247917	no significance
1240	NAALADL1	124.365	-0.526407	0.13952	-3.77298	0.000161306	0.00247917	no significance
1241	AJM1	313.162	-0.457824	0.1214	-3.7712	0.000162467	0.002495	no significance
1242	ACOX1	3487.54	0.310737	0.0824187	3.77023	0.0001631	0.00250148	no significance
1243	CCDC42	4.1683	-0.800045	0.212205	-3.77015	0.000163152	0.00250148	no significance
1244	MGAT4C	7.42332	-1.25324	0.33249	-3.76927	0.000163728	0.00250813	DOWN
1245	ZDHHC12	3809.41	-0.315627	0.083741	-3.76908	0.000163848	0.00250813	no significance
1246	GPR150	46.3744	-0.668927	0.177508	-3.76843	0.000164275	0.00251264	no significance
1247	C8orf76	197.625	-0.336318	0.0892879	-3.76667	0.000165441	0.00252845	no significance
1248	SLC5A12	34.4773	-1.25408	0.332965	-3.76639	0.000165625	0.00252923	DOWN
1249	GPBAR1	32.4531	-0.550593	0.146244	-3.7649	0.000166613	0.00254228	no significance
1250	TMEM135	832.014	0.314433	0.0835229	3.76463	0.000166796	0.00254305	no significance
1251	TBC1D3E	3.23361	-1.45387	0.386215	-3.76442	0.000166935	0.00254313	DOWN
1252	C6orf136	1223.09	-0.24114	0.0640713	-3.76362	0.00016747	0.00254314	no significance
1253	JPH4	32.6819	-0.660619	0.175514	-3.76391	0.000167277	0.00254314	no significance
1254	MIGA1	964.88	0.24579	0.0653	3.764	0.000167214	0.00254314	no significance
1255	MUC2	366.594	1.19771	0.318217	3.76381	0.000167342	0.00254314	UP
1256	ARMT1	1548.82	0.26691	0.0709246	3.76329	0.000167691	0.00254447	no significance
1257	CGB5	6.69692	1.41918	0.377423	3.76019	0.000169785	0.00257419	UP
1258	PTPRM	888.938	0.721892	0.191995	3.75996	0.000169941	0.00257451	no significance
1259	HSPA13	1620.44	0.308763	0.0821691	3.75765	0.000171515	0.00259629	no significance
1260	GGA1	3238.15	-0.19177	0.05105	-3.7565	0.000172305	0.00260571	no significance
1261	TRIB1	4129.7	0.44653	0.118873	3.75635	0.000172411	0.00260571	no significance
1262	RPS21	28780.7	-0.470126	0.125164	-3.75608	0.000172592	0.00260639	no significance
1263	FAM131B	141.431	0.711651	0.189557	3.75429	0.000173834	0.00261969	no significance
1264	FCN3	109.32	-0.581296	0.154838	-3.75422	0.000173886	0.00261969	no significance
1265	GON4L	2213.2	0.254667	0.0678304	3.75447	0.000173712	0.00261969	no significance
1266	MXD3	1159.02	-0.422682	0.112609	-3.75352	0.000174365	0.00262484	no significance
1267	MAN1A2	2952.28	0.237572	0.0633014	3.75303	0.000174713	0.00262801	no significance
1268	IRF4	344.23	-0.752757	0.200621	-3.75214	0.000175331	0.00263314	no significance
1269	MGAM	34.7969	0.929192	0.247638	3.75223	0.000175272	0.00263314	no significance
1270	NDUFA11	683.144	-0.421693	0.112395	-3.75187	0.00017552	0.00263374	no significance
1271	SNRPF	4447.29	-0.308821	0.0823152	-3.75169	0.000175647	0.00263374	no significance
1272	RNF187	9448.96	-0.281301	0.0749871	-3.75132	0.000175904	0.00263552	no significance
1273	CR589904.2	2.54564	-2.46469	0.657151	-3.75057	0.000176434	0.00263724	DOWN
1274	FNDC1	350.017	0.850641	0.226792	3.75076	0.000176297	0.00263724	no significance
1275	TNC	14987.5	0.82271	0.219337	3.75089	0.000176207	0.00263724	no significance
1276	NEUROD1	1.21838	-2.3833	0.635502	-3.75025	0.000176655	0.00263847	DOWN
1277	ITGAX	1098.92	-0.511243	0.136393	-3.7483	0.000178035	0.00265701	no significance
1278	CEMIP2	2863.4	0.49513	0.132122	3.74752	0.000178592	0.00266323	no significance
1279	LRRIQ4	35.5035	1.38186	0.368795	3.74696	0.000178991	0.00266708	UP
1280	ALG1L	727.98	-0.65797	0.175661	-3.74567	0.000179911	0.00267871	no significance
1281	DMAC1	2164.65	-0.448702	0.119841	-3.74413	0.000181018	0.00269308	no significance
1282	DPYSL5	12.2894	-1.39664	0.373145	-3.74288	0.000181924	0.00270235	DOWN
1283	NHLRC3	1443.06	0.315262	0.0842275	3.74298	0.00018185	0.00270235	no significance
1284	ASCL2	714.67	-0.693171	0.185236	-3.7421	0.000182491	0.00270866	no significance
1285	P2RY8	209.557	-0.673336	0.179964	-3.7415	0.000182925	0.00271298	no significance
1286	HID1	2285.99	0.875244	0.233964	3.74093	0.00018334	0.00271666	no significance
1287	SLC1A6	80.9876	1.69586	0.453346	3.74077	0.000183458	0.00271666	UP
1288	CD1A	315.005	-1.00144	0.267786	-3.73971	0.000184235	0.00272604	DOWN
1289	NCEH1	2553.97	0.507713	0.135783	3.73914	0.000184647	0.00273003	no significance
1290	C1QA	8193.8	-0.747445	0.19996	-3.73798	0.000185505	0.00274058	no significance
1291	CD33	112.918	-0.596479	0.159587	-3.73764	0.000185757	0.00274218	no significance
1292	EEF1AKMT4	578.258	-0.486322	0.130144	-3.73682	0.000186366	0.00274772	no significance
1293	LRCOL1	4.75874	-1.01805	0.272442	-3.73674	0.000186421	0.00274772	DOWN
1294	IFFO1	396.078	-0.453135	0.121273	-3.73648	0.000186616	0.00274847	no significance
1295	SEC23B	4463.86	0.261753	0.0700596	3.73615	0.000186861	0.00274995	no significance
1296	TBX15	147.918	1.00873	0.270239	3.73273	0.000189418	0.00278544	UP
1297	PHKG2	2246.81	-0.311702	0.0835234	-3.73191	0.000190034	0.00279234	no significance
1298	MUC5B	11425.9	1.75538	0.4707	3.7293	0.000192014	0.00281926	UP
1299	MFAP3L	268.732	0.855552	0.229434	3.72896	0.000192271	0.00282086	no significance
1300	MFNG	435.54	-0.475575	0.127561	-3.72823	0.000192828	0.00282498	no significance
1301	TEAD1	3239.03	0.34326	0.092071	3.72821	0.000192848	0.00282498	no significance
1302	ARHGAP45	2267.39	-0.400469	0.107444	-3.72725	0.00019358	0.00283352	no significance
1303	AKR1C3	4346.4	1.02704	0.275569	3.72698	0.000193791	0.00283444	UP
1304	ZNF41	634.253	0.311149	0.0834947	3.72657	0.000194104	0.00283683	no significance
1305	HAGH	2091.2	-0.253173	0.0679672	-3.72493	0.000195368	0.00285162	no significance
1306	PSMB7	9391.52	-0.313296	0.0841092	-3.72487	0.000195415	0.00285162	no significance
1307	ERBB2	15519.9	0.50205	0.134804	3.72431	0.000195851	0.0028558	no significance
1308	DDX18	4696.48	0.200356	0.0538077	3.72355	0.000196438	0.00286217	no significance
1309	NDUFB10	4802.47	-0.363991	0.0977843	-3.72239	0.000197345	0.00287319	no significance
1310	RASSF4	1403.67	-0.539537	0.144968	-3.72176	0.000197837	0.00287816	no significance
1311	AIF1	1177.56	-0.609918	0.163907	-3.72112	0.000198342	0.00288111	no significance
1312	ANXA4	10098.8	0.488487	0.13127	3.72124	0.000198248	0.00288111	no significance
1313	POC1B	1160.86	0.312837	0.0840833	3.72056	0.000198783	0.0028853	no significance
1314	SLC25A38	1718.69	-0.292719	0.0786962	-3.71961	0.000199527	0.0028939	no significance
1315	CCDC124	4402.16	-0.31753	0.0853889	-3.71864	0.000200302	0.00290072	no significance
1316	PLCL2	397.337	0.641424	0.172481	3.71881	0.000200166	0.00290072	no significance
1317	VSTM2L	273.782	1.07435	0.288962	3.71797	0.000200827	0.00290611	UP
1318	ALKBH2	1234.62	-0.293426	0.0789359	-3.71727	0.000201389	0.00290984	no significance
1319	FAM168A	2596.82	0.274245	0.0737742	3.71735	0.000201321	0.00290984	no significance
1320	HAND1	3.16154	-2.08776	0.561753	-3.71651	0.000201998	0.00291642	DOWN
1321	CCM2	4121.46	-0.330815	0.0890347	-3.71558	0.000202738	0.00292268	no significance
1322	CYP4F8	29.9747	-1.34053	0.360777	-3.71568	0.00020266	0.00292268	DOWN
1323	BCAT1	1388.59	0.864033	0.232612	3.71448	0.000203623	0.00293322	no significance
1324	ATOX1	2863.08	-0.418028	0.112565	-3.71366	0.000204281	0.00293825	no significance
1325	CACNA1S	1.7136	-1.68726	0.454329	-3.71374	0.000204218	0.00293825	DOWN
1326	CHCHD10	1907.25	-0.508869	0.137051	-3.71298	0.000204837	0.0029418	no significance
1327	FAM161B	266.07	0.30619	0.0824645	3.71299	0.000204827	0.0029418	no significance
1328	GNAT3	1.47613	-3.55192	0.95692	-3.71183	0.000205767	0.00295295	DOWN
1329	ADCK5	1037.14	-0.331391	0.0892976	-3.71109	0.00020637	0.00295937	no significance
1330	CALHM1	3.81235	-0.889544	0.23975	-3.7103	0.000207017	0.00296642	no significance
1331	MYO1F	1133.51	-0.521804	0.14065	-3.70995	0.000207297	0.0029682	no significance
1332	NANOS3	24.4595	-0.635854	0.171465	-3.70837	0.000208601	0.00298462	no significance
1333	HKDC1	368.065	1.08351	0.292201	3.70808	0.000208834	0.00298572	UP
1334	GREB1L	63.5927	1.10464	0.297972	3.7072	0.000209567	0.00299394	UP
1335	NOP16	1221.27	-0.365448	0.098592	-3.70667	0.000210004	0.00299795	no significance
1336	HLA-DQB2	1549.56	-0.785927	0.21205	-3.70633	0.000210284	0.00299969	no significance
1337	LATS2	987.359	0.377779	0.101942	3.70581	0.000210715	0.0030036	no significance
1338	SLC37A3	1807.47	0.230646	0.0622483	3.70526	0.000211172	0.00300785	no significance
1339	GABPA	1547.39	0.217375	0.0586822	3.70427	0.000211999	0.00301513	no significance
1340	ODR4	1779.23	0.236641	0.06388	3.70446	0.000211845	0.00301513	no significance
1341	PUF60	10192.8	-0.278904	0.0753036	-3.70373	0.000212455	0.00301937	no significance
1342	PLP1	13.3678	-1.22787	0.331544	-3.70348	0.000212663	0.00302007	DOWN
1343	C19orf25	1605.63	-0.355628	0.0960367	-3.70305	0.000213026	0.00302056	no significance
1344	HLA-DQA2	1758.87	-0.857169	0.231488	-3.70287	0.000213173	0.00302056	no significance
1345	RNPS1	10798.6	-0.1859	0.0502001	-3.70318	0.000212911	0.00302056	no significance
1346	SLFN12L	54.0894	-0.627732	0.16964	-3.70037	0.000215285	0.00304821	no significance
1347	SCRIB	8016.14	-0.2747	0.0742456	-3.69988	0.000215705	0.0030519	no significance
1348	CALML6	31.2574	-0.59945	0.16204	-3.6994	0.000216113	0.00305497	no significance
1349	GRAMD1B	761.018	0.943406	0.255027	3.69924	0.000216243	0.00305497	no significance
1350	ATG4D	1429.11	-0.324876	0.0878327	-3.69881	0.000216615	0.00305796	no significance
1351	GPX8	1529.56	0.477138	0.129101	3.69586	0.000219148	0.00309142	no significance
1352	FAM53B	2683.69	-0.347325	0.0940458	-3.69315	0.000221493	0.00311759	no significance
1353	POLR1D	6271.67	-0.270024	0.0731128	-3.69326	0.0002214	0.00311759	no significance
1354	ZC3H7A	2410.78	0.23229	0.0628935	3.69338	0.00022129	0.00311759	no significance
1355	CHRM5	4.9885	-0.665078	0.180176	-3.69127	0.000223134	0.00313727	no significance
1356	RPL36	29901.2	-0.47951	0.129907	-3.69117	0.000223221	0.00313727	no significance
1357	UBE2QL1	117.758	-0.806551	0.218578	-3.68999	0.000224259	0.00314955	no significance
1358	STAG3	935.007	-0.87256	0.236507	-3.68937	0.000224811	0.00315497	no significance
1359	IGSF1	67.2212	-1.32722	0.35976	-3.68917	0.000224987	0.00315511	DOWN
1360	NECTIN3	556.292	0.780155	0.211495	3.68876	0.00022535	0.00315789	no significance
1361	RPL8	99831.7	-0.421824	0.114375	-3.68808	0.000225956	0.0031594	no significance
1362	STIL	1917.33	0.268255	0.0727312	3.6883	0.000225754	0.0031594	no significance
1363	TAOK1	3705.44	0.250298	0.0678636	3.68826	0.000225795	0.0031594	no significance
1364	WFDC2	27928.5	1.16486	0.315984	3.68646	0.000227399	0.00317725	UP
1365	BCLAF1	5911.54	0.159022	0.0431456	3.68571	0.000228069	0.00318194	no significance
1366	COX6C	6231.91	-0.388455	0.10539	-3.68587	0.00022792	0.00318194	no significance
1367	BRMS1	4533.36	-0.329376	0.0893862	-3.68487	0.000228821	0.00318777	no significance
1368	PTPRH	1017.38	0.757874	0.205666	3.68497	0.000228728	0.00318777	no significance
1369	UBL4A	4738.49	-0.298834	0.081125	-3.68362	0.000229944	0.00320108	no significance
1370	NT5E	1530.16	0.844943	0.229406	3.68317	0.000230349	0.00320437	no significance
1371	ZNF701	238.786	0.534143	0.145067	3.68204	0.000231373	0.00321627	no significance
1372	RTL6	1958.7	0.367975	0.0999427	3.68185	0.000231544	0.0032163	no significance
1373	CERS2	2669.73	0.393622	0.106948	3.68049	0.000232783	0.00323116	no significance
1374	GDAP2	973.553	0.193401	0.0525579	3.67978	0.000233438	0.0032379	no significance
1375	GALNT8	8.25159	-0.86963	0.236385	-3.67888	0.000234264	0.00324463	no significance
1376	NEB	130.998	-0.643578	0.174939	-3.67888	0.000234263	0.00324463	no significance
1377	NBEA	409.288	0.986898	0.268277	3.67865	0.000234472	0.00324515	no significance
1378	ITGA10	99.9409	0.690513	0.187781	3.67722	0.000235792	0.00326104	no significance
1379	PACSIN2	4719.17	0.228101	0.0620403	3.67666	0.000236311	0.00326585	no significance
1380	CDC25B	9541.72	-0.39165	0.106533	-3.67632	0.000236621	0.00326778	no significance
1381	RABGGTA	2521.55	-0.292402	0.079567	-3.67492	0.000237926	0.00328342	no significance
1382	TPR	8132.12	0.257115	0.069988	3.67371	0.000239057	0.00329663	no significance
1383	GADD45GIP1	4254.25	-0.484183	0.131854	-3.67213	0.000240539	0.00331467	no significance
1384	APCDD1	3159.59	-0.656321	0.178764	-3.67145	0.000241182	0.00332113	no significance
1385	QRFP	30.4343	-0.525281	0.143082	-3.67118	0.000241429	0.00332214	no significance
1386	TBRG4	4521.45	-0.239285	0.0651873	-3.67073	0.00024186	0.00332566	no significance
1387	CLIC5	405.198	0.86833	0.236588	3.67023	0.000242336	0.0033298	no significance
1388	CCNA1	227.271	1.36759	0.372813	3.6683	0.000244169	0.00335257	UP
1389	SLITRK4	63.2173	1.26419	0.344737	3.66711	0.000245308	0.00336578	UP
1390	ETNK1	3063.13	0.374279	0.102097	3.66593	0.000246445	0.00337895	no significance
1391	SNRPB	13432.6	-0.323575	0.0882722	-3.66565	0.00024671	0.00338016	no significance
1392	NID1	3279.12	0.682961	0.186409	3.66377	0.000248526	0.00340259	no significance
1393	ERBB3	9961.65	0.415393	0.11341	3.66274	0.000249535	0.00341396	no significance
1394	LAGE3	2474.67	-0.421593	0.115112	-3.66244	0.000249824	0.00341545	no significance
1395	COX7B	8513.83	-0.365939	0.0999244	-3.66216	0.000250099	0.00341677	no significance
1396	CTU2	857.879	-0.300941	0.0821835	-3.66181	0.00025044	0.00341728	no significance
1397	GNAQ	3690.94	0.293814	0.0802387	3.66175	0.000250495	0.00341728	no significance
1398	C15orf40	1174.51	-0.257702	0.0703859	-3.66127	0.000250966	0.00341912	no significance
1399	GALNT5	1137.8	1.04144	0.28445	3.66125	0.000250989	0.00341912	UP
1400	SCRG1	6.90699	-0.739812	0.20218	-3.65918	0.000253028	0.00344443	no significance
1401	SPI1	1205.17	-0.555904	0.151943	-3.65862	0.000253574	0.00344941	no significance
1402	LRRN1	678.216	1.19058	0.325513	3.65754	0.000254645	0.00346151	UP
1403	TMEM92	660.526	0.723952	0.197961	3.65705	0.000255134	0.00346568	no significance
1404	DACH2	1.76078	-1.65105	0.451515	-3.65668	0.0002555	0.00346571	DOWN
1405	MSANTD1	14.9767	-0.486192	0.132958	-3.65675	0.000255438	0.00346571	no significance
1406	POLR2J3	191.75	-0.7323	0.200284	-3.65631	0.000255874	0.00346832	no significance
1407	PTER	839.992	0.335257	0.0917292	3.65486	0.000257321	0.0034805	no significance
1408	TELO2	3626.75	-0.229714	0.0628492	-3.655	0.000257187	0.0034805	no significance
1409	UCKL1	2425.65	-0.259405	0.0709735	-3.65495	0.000257229	0.0034805	no significance
1410	CRPPA	109.917	0.613209	0.167829	3.65376	0.000258423	0.00349293	no significance
1411	BCAP31	20888.6	-0.309782	0.0847902	-3.65351	0.00025868	0.00349302	no significance
1412	NCF1	163.326	-0.595893	0.163115	-3.65321	0.00025898	0.00349302	no significance
1413	SRM	4604.77	-0.348227	0.0953169	-3.65337	0.000258824	0.00349302	no significance
1414	FAM114A1	2748.17	0.268148	0.0734075	3.65287	0.000259324	0.00349518	no significance
1415	ZC3H12D	132.666	-0.505745	0.138494	-3.65175	0.000260461	0.00350803	no significance
1416	ANKRD36C	175.569	0.540527	0.148069	3.65052	0.000261712	0.00352239	no significance
1417	PDRG1	1935.94	-0.286586	0.0785162	-3.65003	0.000262211	0.00352662	no significance
1418	PTTG1IP	14275.4	0.260134	0.0712817	3.64937	0.000262879	0.00353311	no significance
1419	KLHDC2	1296.49	0.271751	0.0744767	3.64881	0.000263462	0.00353845	no significance
1420	MYADM	3453.62	0.730105	0.200135	3.64806	0.000264223	0.00354617	no significance
1421	NDUFA2	1764.05	-0.362159	0.099288	-3.64756	0.00026474	0.00355061	no significance
1422	CEACAM7	1818.61	1.26926	0.348009	3.6472	0.000265114	0.00355313	UP
1423	SLC23A3	36.7815	-0.488425	0.13393	-3.64688	0.00026544	0.003555	no significance
1424	SNX20	436.729	-0.594144	0.16294	-3.64639	0.00026595	0.00355933	no significance
1425	FAM167B	267.472	-0.412109	0.113025	-3.64616	0.000266187	0.00356	no significance
1426	CXCL3	491.422	0.954468	0.261815	3.64558	0.000266793	0.0035656	no significance
1427	PJVK	91.5286	-0.463207	0.1271	-3.64444	0.000267977	0.00357804	no significance
1428	RNF186	10.6749	2.03004	0.557041	3.64432	0.000268099	0.00357804	UP
1429	TSGA10IP	5.06443	-0.848834	0.233036	-3.6425	0.000269999	0.00360087	no significance
1430	RAB3GAP2	2555.74	0.200577	0.0550708	3.64217	0.000270347	0.00360299	no significance
1431	ALLC	1.40695	-1.36112	0.373769	-3.6416	0.000270953	0.00360854	DOWN
1432	NSMCE4A	1728.94	-0.247328	0.0679292	-3.64097	0.000271617	0.00361486	no significance
1433	HGD	663.035	1.4386	0.395137	3.64077	0.000271829	0.00361515	UP
1434	ATG4B	3446.84	-0.251196	0.0690078	-3.64011	0.000272519	0.0036208	no significance
1435	ATP5MF	2539.41	-0.437319	0.120177	-3.63897	0.000273733	0.0036208	no significance
1436	CDC27	3170.77	0.188972	0.0519275	3.63914	0.00027355	0.0036208	no significance
1437	GLYATL2	333.692	1.42798	0.392417	3.63893	0.000273773	0.0036208	UP
1438	GPR180	1330.46	0.279181	0.0767176	3.63907	0.000273626	0.0036208	no significance
1439	MFSD13A	722.831	-0.324834	0.0892556	-3.63937	0.000273306	0.0036208	no significance
1440	NCBP2AS2	1585.98	-0.380425	0.104533	-3.63927	0.000273408	0.0036208	no significance
1441	SLC35B2	2956.22	0.291479	0.0800959	3.63912	0.000273572	0.0036208	no significance
1442	TMEM88B	6.8858	-1.12459	0.309135	-3.63786	0.000274909	0.00363329	DOWN
1443	AURKAIP1	6436.12	-0.368252	0.101233	-3.63765	0.000275137	0.00363336	no significance
1444	KCNIP2	69.2396	-0.413114	0.113571	-3.6375	0.000275295	0.00363336	no significance
1445	WNT9B	11.8432	-0.890461	0.244818	-3.63723	0.000275586	0.00363468	no significance
1446	MCRIP2	1775.21	-0.525242	0.144461	-3.63588	0.000277028	0.00365118	no significance
1447	GANAB	25549.1	0.187288	0.0515235	3.63501	0.000277974	0.00366111	no significance
1448	AKAP1	4163.79	0.31419	0.086448	3.63444	0.000278585	0.00366655	no significance
1449	TMEM156	83.6098	-0.622878	0.17139	-3.63427	0.000278771	0.00366655	no significance
1450	KRT32	17.3126	-1.0976	0.302118	-3.63301	0.000280133	0.00368191	DOWN
1451	LILRB2	385.145	-0.615152	0.169388	-3.63162	0.000281643	0.00369412	no significance
1452	SRA1	2641.74	-0.304828	0.0839359	-3.63168	0.000281587	0.00369412	no significance
1453	TESPA1	128.055	-0.579363	0.159528	-3.63174	0.000281514	0.00369412	no significance
1454	EMSY	1191.26	0.231105	0.0636475	3.63102	0.000282307	0.00370028	no significance
1455	PARL	848.873	-0.476549	0.131258	-3.63064	0.000282724	0.0037032	no significance
1456	POLL	1155.79	-0.251001	0.06915	-3.6298	0.000283637	0.00371165	no significance
1457	SIGLEC1	844.087	-0.698547	0.192454	-3.62969	0.000283759	0.00371165	no significance
1458	KCNK15	149.002	0.84014	0.231484	3.62936	0.000284129	0.00371395	no significance
1459	TCIM	3691.75	0.837636	0.230858	3.62837	0.000285221	0.00372567	no significance
1460	ADAMTS5	145.546	0.757768	0.208864	3.62805	0.000285575	0.00372774	no significance
1461	CEND1	17.215	-0.618792	0.170592	-3.62731	0.000286384	0.00373574	no significance
1462	MTG1	252.657	-0.350356	0.0965938	-3.6271	0.000286618	0.00373622	no significance
1463	ZNF414	662.731	-0.29244	0.0806507	-3.62601	0.000287835	0.00374953	no significance
1464	GNGT2	103.942	-0.546567	0.150841	-3.62346	0.000290685	0.00378407	no significance
1465	HRAS	4002.71	-0.402543	0.111119	-3.62262	0.000291637	0.00379128	no significance
1466	SPPL3	5302.8	-0.258064	0.071235	-3.62271	0.000291534	0.00379128	no significance
1467	SLC39A7	10077.8	0.294819	0.081413	3.62128	0.000293154	0.0038084	no significance
1468	ODF3B	2188.35	-0.492213	0.135938	-3.62086	0.000293631	0.003812	no significance
1469	ARHGAP5	1722.32	0.458119	0.126558	3.61985	0.000294774	0.00382423	no significance
1470	PPP1R36	83.4321	0.734447	0.203007	3.61784	0.000297071	0.00385142	no significance
1471	MMP10	2388.89	1.21215	0.335072	3.61759	0.000297356	0.00385249	UP
1472	RNF115	2502.44	0.171365	0.047376	3.61714	0.00029788	0.00385666	no significance
1473	PCTP	969.961	0.493352	0.136401	3.61694	0.000298109	0.003857	no significance
1474	XCL1	99.3631	-0.765576	0.211804	-3.61456	0.000300862	0.00388998	no significance
1475	GAS2L2	53.3035	1.04835	0.290052	3.61437	0.00030108	0.00389016	UP
1476	GUCA2B	2.20204	2.39113	0.661946	3.61227	0.000303524	0.00391582	UP
1477	KCNJ6	8.17465	0.899899	0.249132	3.61214	0.000303683	0.00391582	no significance
1478	PTPN7	710.306	-0.566562	0.156841	-3.61233	0.00030346	0.00391582	no significance
1479	CCL28	1047.95	0.554798	0.153618	3.61155	0.000304371	0.00392205	no significance
1480	PTGES2	3671.22	-0.286344	0.0793043	-3.6107	0.000305375	0.00393233	no significance
1481	PEBP1	13635.9	-0.287063	0.0795094	-3.61043	0.000305694	0.00393289	no significance
1482	SLC35D1	1617.03	0.344024	0.0952892	3.61031	0.000305832	0.00393289	no significance
1483	MRPL41	2061.79	-0.421576	0.116797	-3.60948	0.000306809	0.00394279	no significance
1484	RAMP3	533.532	-0.47339	0.13116	-3.60924	0.000307089	0.00394374	no significance
1485	JAML	772.125	-0.641031	0.177619	-3.60902	0.000307357	0.00394452	no significance
1486	ZFP91	4592.29	0.192124	0.0532506	3.60793	0.000308655	0.00395851	no significance
1487	FAM167A	483.757	0.903556	0.250513	3.60683	0.000309959	0.00396989	no significance
1488	MYO1G	695.203	-0.556972	0.154421	-3.60683	0.000309957	0.00396989	no significance
1489	MANEA	909.476	0.318719	0.088375	3.60644	0.000310426	0.0039732	no significance
1490	CSAD	1085.65	-0.36564	0.101408	-3.60565	0.000311377	0.00398003	no significance
1491	FBXO3	2187.16	0.244179	0.067721	3.60566	0.000311355	0.00398003	no significance
1492	BORCS6	412.812	-0.343852	0.0954289	-3.60322	0.000314295	0.00401243	no significance
1493	MAP4K1	442.815	-0.542005	0.150424	-3.60317	0.000314355	0.00401243	no significance
1494	SLC12A9	2729.29	-0.25561	0.0709502	-3.60267	0.000314964	0.00401243	no significance
1495	TCTEX1D4	19.4354	0.696866	0.193422	3.60282	0.000314782	0.00401243	no significance
1496	UBTD2	1912.13	0.224856	0.062408	3.603	0.000314567	0.00401243	no significance
1497	MS4A8	147.393	2.13444	0.592541	3.60218	0.000315558	0.00401731	UP
1498	BOP1	4669.47	-0.38092	0.105771	-3.60137	0.00031655	0.00402242	no significance
1499	MYBPC1	12.2466	-1.33776	0.371463	-3.60133	0.000316593	0.00402242	DOWN
1500	VSIG2	405.552	1.02531	0.284695	3.60143	0.000316476	0.00402242	UP
1501	OASL	2214.23	-0.665467	0.184793	-3.60115	0.000316815	0.00402256	no significance
1502	GOLT1A	272.072	0.873011	0.242504	3.59998	0.000318238	0.00403794	no significance
1503	GATA6	312.065	0.713877	0.198356	3.59897	0.000319476	0.00405094	no significance
1504	HRG	7.35991	-1.19498	0.332226	-3.5969	0.000322036	0.00408069	DOWN
1505	PKN2	3917.15	0.247517	0.0688186	3.59666	0.000322326	0.00408165	no significance
1506	CREB3L2	2730.75	0.432581	0.120338	3.59471	0.000324757	0.00410678	no significance
1507	NRAS	4633.8	0.199384	0.0554684	3.59455	0.000324956	0.00410678	no significance
1508	PAOX	35.9411	-0.438668	0.122034	-3.59465	0.000324823	0.00410678	no significance
1509	BMPER	38.4851	0.976139	0.271619	3.59378	0.000325909	0.00411609	no significance
1510	SLC25A33	679.597	-0.364179	0.101347	-3.59337	0.000326428	0.00411991	no significance
1511	NUDT18	528.548	-0.401609	0.111779	-3.59289	0.000327031	0.00412296	no significance
1512	TBC1D10A	1128.04	-0.299964	0.0834894	-3.59283	0.000327102	0.00412296	no significance
1513	GPR33	1.08534	-1.28444	0.357575	-3.59209	0.000328032	0.00413194	DOWN
1514	UBXN4	8124.93	0.211152	0.0587854	3.59191	0.000328264	0.00413214	no significance
1515	TMCO1	6240.51	0.259811	0.0723451	3.59128	0.00032906	0.00413943	no significance
1516	MFAP3	664.064	0.386808	0.107716	3.59102	0.000329391	0.00414086	no significance
1517	NDUFS3	4390.42	-0.293806	0.0818619	-3.58904	0.000331899	0.00416963	no significance
1518	DGCR6L	2771.1	-0.288018	0.0802619	-3.58847	0.000332622	0.00417596	no significance
1519	FAM8A1	1415.58	0.296094	0.0825233	3.588	0.000333225	0.00418078	no significance
1520	FCGR3B	103.4	0.924042	0.257614	3.58692	0.000334608	0.00419261	no significance
1521	FMR1NB	1.15822	-1.17849	0.328546	-3.58698	0.000334534	0.00419261	DOWN
1522	NAGA	3341.4	0.257168	0.071702	3.58663	0.000334981	0.00419452	no significance
1523	UBE2I	5096.18	-0.211717	0.0590343	-3.58634	0.000335353	0.00419642	no significance
1524	RTTN	1165	0.292593	0.0816033	3.58555	0.000336367	0.00420635	no significance
1525	MOAP1	1363.31	0.330429	0.0921672	3.5851	0.000336949	0.00421087	no significance
1526	ETFB	1774.96	-0.504327	0.140687	-3.58474	0.000337418	0.00421392	no significance
1527	PAK1IP1	1550.3	0.338727	0.0944959	3.58457	0.000337635	0.00421392	no significance
1528	CST5	2.48135	-1.97088	0.5499	-3.58406	0.000338296	0.00421941	DOWN
1529	POLA2	895.777	-0.43231	0.120657	-3.58297	0.000339705	0.00423421	no significance
1530	KCNMA1	496.596	-0.694989	0.194025	-3.58197	0.000341019	0.0042478	no significance
1531	PDIA4	17195.6	0.319349	0.0891637	3.5816	0.000341492	0.00425092	no significance
1532	DLX3	400.138	-0.943356	0.26348	-3.58037	0.000343103	0.00426819	no significance
1533	NPW	287.878	-1.00188	0.279882	-3.57964	0.000344062	0.00427733	DOWN
1534	PDAP1	8400.87	-0.219073	0.0612074	-3.5792	0.00034465	0.00427733	no significance
1535	TMEM200A	284.765	0.656309	0.183362	3.57931	0.000344502	0.00427733	no significance
1536	UGT1A10	10.4096	2.74933	0.768157	3.57913	0.000344736	0.00427733	UP
1537	STAB1	2136.02	-0.456278	0.127501	-3.57864	0.000345391	0.00428267	no significance
1538	LMBRD1	2136.2	0.245059	0.0685086	3.57706	0.000347475	0.00430291	no significance
1539	RAX2	0.605221	-1.60247	0.447984	-3.57708	0.000347458	0.00430291	DOWN
1540	ATP5MD	3565.9	-0.350439	0.0980194	-3.5752	0.000349964	0.00433091	no significance
1541	TMEM238L	2.59623	1.91501	0.535898	3.57346	0.000352299	0.00435698	UP
1542	USP28	1676.64	0.306014	0.0856726	3.5719	0.000354405	0.00438018	no significance
1543	CCDC130	1837.89	-0.259192	0.0726002	-3.57013	0.000356809	0.00440491	no significance
1544	ILKAP	1996.86	-0.2799	0.0784015	-3.57008	0.000356868	0.00440491	no significance
1545	ARHGEF19	2791.82	-0.375554	0.105223	-3.56913	0.000358171	0.00441528	no significance
1546	FNDC3A	2589.35	0.378846	0.106141	3.56929	0.000357954	0.00441528	no significance
1547	LTB4R	3019.77	-0.558466	0.156527	-3.56786	0.000359906	0.00443379	no significance
1548	FLT3LG	12.516	-0.475801	0.13338	-3.56725	0.00036075	0.00443846	no significance
1549	SNAP23	457.973	0.247917	0.0694964	3.56733	0.000360634	0.00443846	no significance
1550	ZNF296	455.908	-0.442158	0.124008	-3.56556	0.000363081	0.00446425	no significance
1551	AC079447.1	15.206	-0.303254	0.0850602	-3.56517	0.000363618	0.00446797	no significance
1552	SLC2A13	404.337	0.540667	0.151702	3.56401	0.000365236	0.00448496	no significance
1553	MYO1C	10332.1	0.277934	0.078024	3.56216	0.000367809	0.00451366	no significance
1554	SAV1	1618.44	0.257842	0.0724077	3.56098	0.000369477	0.00453121	no significance
1555	KHDRBS2	0.959421	-1.3625	0.382711	-3.56013	0.000370667	0.00454288	DOWN
1556	MTUS2	41.1559	0.929952	0.261241	3.55975	0.000371205	0.00454654	no significance
1557	MSTN	9.32896	-0.806667	0.226643	-3.5592	0.00037199	0.00455323	no significance
1558	CHMP4A	63.3777	-0.29178	0.0820071	-3.55799	0.000373711	0.00456843	no significance
1559	NDUFV1	8711.12	-0.310181	0.087177	-3.55806	0.000373598	0.00456843	no significance
1560	ARSL	172.677	1.11881	0.314514	3.55728	0.000374719	0.00457489	UP
1561	SRP72	5193.62	0.201094	0.0565284	3.55739	0.000374557	0.00457489	no significance
1562	RAI1	3182.31	0.368412	0.103593	3.55635	0.000376039	0.00458806	no significance
1563	FAM89B	230.208	-0.386786	0.10878	-3.55566	0.000377035	0.00458847	no significance
1564	FKBPL	781.358	-0.315399	0.0887005	-3.55577	0.000376868	0.00458847	no significance
1565	TYROBP	2516.29	-0.58831	0.165443	-3.55597	0.000376592	0.00458847	no significance
1566	ZNF292	2099.46	0.268862	0.0756146	3.55569	0.000376986	0.00458847	no significance
1567	AC008397.1	4.1235	1.27157	0.357719	3.55466	0.00037847	0.00460299	UP
1568	TPST2	2675.16	-0.356438	0.100324	-3.55286	0.000381071	0.00463166	no significance
1569	NKD2	436.606	-0.73564	0.207071	-3.5526	0.000381443	0.00463324	no significance
1570	CCDC28B	402.132	-0.440107	0.123912	-3.55178	0.000382641	0.00464187	no significance
1571	MYOCOS	3.81895	-0.790623	0.222597	-3.55181	0.000382586	0.00464187	no significance
1572	CYB5R4	1229.57	0.261494	0.0736295	3.55148	0.000383067	0.00464408	no significance
1573	LILRB1	315.54	-0.610367	0.171874	-3.55125	0.000383403	0.0046452	no significance
1574	THRAP3	8929.61	0.130192	0.0366665	3.5507	0.000384208	0.00465199	no significance
1575	AVPR2	32.9671	-0.605863	0.170654	-3.55025	0.000384868	0.00465468	no significance
1576	IL27	10.9993	-0.709915	0.199964	-3.55021	0.000384919	0.00465468	no significance
1577	PAGE1	0.981626	-2.52275	0.710675	-3.5498	0.000385527	0.00465909	DOWN
1578	DLST	6169.26	0.248597	0.0700405	3.54932	0.000386221	0.00466451	no significance
1579	KLF6	8965.26	0.42603	0.12008	3.54788	0.000388341	0.00468136	no significance
1580	ROGDI	923.925	-0.327279	0.0922465	-3.54787	0.000388353	0.00468136	no significance
1581	STX4	3154.1	-0.251393	0.070857	-3.54789	0.000388334	0.00468136	no significance
1582	SLC34A1	25.0683	-0.876172	0.246997	-3.5473	0.000389194	0.00468853	no significance
1583	CD4	2456.93	-0.551209	0.155433	-3.54628	0.000390712	0.00470384	no significance
1584	SYT9	2.90874	1.02254	0.288424	3.54525	0.000392234	0.00471919	UP
1585	ANKMY2	899.847	0.235948	0.0665566	3.54508	0.00039249	0.00471929	no significance
1586	ACTR1A	6363.7	-0.195874	0.0552676	-3.5441	0.000393958	0.00472799	no significance
1587	RRP1	3655.18	-0.336555	0.0949561	-3.54433	0.000393619	0.00472799	no significance
1588	TFPI	1086.62	0.799634	0.225619	3.54418	0.000393831	0.00472799	no significance
1589	ISY1	2059.59	-0.34137	0.0963442	-3.54324	0.000395247	0.00474048	no significance
1590	IMP3	1573.33	-0.267337	0.0754587	-3.54283	0.000395861	0.00474485	no significance
1591	DMAP1	2805.37	-0.239703	0.0677053	-3.54039	0.000399536	0.00478589	no significance
1592	HLX	144.453	-0.486104	0.137317	-3.54001	0.000400115	0.00478981	no significance
1593	AC013470.2	7.76728	0.965794	0.272902	3.53897	0.000401687	0.00479659	no significance
1594	ANKRD54	1524.97	-0.233843	0.0660762	-3.539	0.00040165	0.00479659	no significance
1595	B3GALT1	11.0501	1.2584	0.355545	3.53936	0.000401098	0.00479659	UP
1596	REG1A	44.0602	2.4674	0.697159	3.53923	0.000401299	0.00479659	UP
1597	FBXO39	52.4917	-0.675451	0.190897	-3.53831	0.000402702	0.00480569	no significance
1598	GPD2	5195.52	0.275855	0.0779661	3.53814	0.000402959	0.00480575	no significance
1599	CENATAC	840.063	-0.325139	0.0919161	-3.53734	0.000404175	0.00481724	no significance
1600	EXOSC2	2054.17	-0.215956	0.0610632	-3.53661	0.000405305	0.00482769	no significance
1601	MTCP1	51.5314	-0.354562	0.100291	-3.53535	0.000407241	0.00484771	no significance
1602	MIXL1	26.5435	-0.68606	0.194217	-3.53244	0.000411736	0.00489489	no significance
1603	PSMG3	3508.63	-0.381557	0.108014	-3.53247	0.000411699	0.00489489	no significance
1604	RAPGEF2	1131.25	0.300515	0.0850765	3.53229	0.000411974	0.00489489	no significance
1605	LMO1	62.1368	-1.04226	0.295137	-3.53144	0.000413302	0.00490455	DOWN
1606	MCOLN2	224.598	-0.58416	0.165412	-3.53154	0.000413148	0.00490455	no significance
1607	BUD31	1864.53	-0.215303	0.0609733	-3.53111	0.000413824	0.00490602	no significance
1608	C9orf43	40.2627	-0.361761	0.102452	-3.53103	0.000413941	0.00490602	no significance
1609	CRYGS	193.079	-0.42148	0.119382	-3.53052	0.000414739	0.00491243	no significance
1610	IP6K2	4381.76	-0.245889	0.0696688	-3.5294	0.000416509	0.00493033	no significance
1611	SLFNL1	28.5227	-0.427654	0.121183	-3.52899	0.000417142	0.00493476	no significance
1612	GTPBP3	1438.75	-0.237489	0.0673181	-3.52786	0.000418928	0.00495281	no significance
1613	ACY3	317.962	0.911623	0.258482	3.52683	0.000420565	0.00496032	no significance
1614	CLDN19	7.64539	-1.29092	0.366044	-3.52667	0.000420819	0.00496032	DOWN
1615	MBOAT2	4153.52	0.476198	0.135029	3.52664	0.000420864	0.00496032	no significance
1616	ODC1	8691.99	-0.563685	0.159816	-3.52709	0.000420157	0.00496032	no significance
1617	STS	1800.28	0.520798	0.14765	3.52725	0.000419904	0.00496032	no significance
1618	MYOZ3	15.3076	-0.616203	0.174776	-3.52567	0.000422418	0.00497555	no significance
1619	TSNARE1	759.547	-0.30881	0.0876029	-3.52511	0.000423301	0.00498287	no significance
1620	PMFBP1	56.3975	-0.463099	0.131396	-3.52446	0.000424347	0.00499211	no significance
1621	AMDHD2	719.95	-0.343517	0.0974823	-3.52389	0.000425256	0.00499663	no significance
1622	TNFRSF13B	43.0415	-0.906122	0.257136	-3.5239	0.000425246	0.00499663	no significance
1623	TREML2	22.8544	-0.728679	0.206797	-3.52364	0.000425668	0.00499838	no significance
1624	DEPTOR	1293.16	0.893892	0.253839	3.52149	0.000429124	0.00503587	no significance
1625	FAM174C	2395.27	-0.38864	0.11037	-3.52126	0.000429497	0.00503714	no significance
1626	AC055839.2	133.47	-0.526778	0.149633	-3.52046	0.000430801	0.00504933	no significance
1627	TSPAN15	3283.13	0.437859	0.124449	3.51838	0.000434197	0.005086	no significance
1628	GALC	1235.61	0.351367	0.0998788	3.51794	0.000434915	0.00509129	no significance
1629	PRR20G	3.86508	-1.23298	0.350539	-3.51738	0.000435825	0.0050988	DOWN
1630	TF	300.006	0.973169	0.276721	3.51679	0.0004368	0.00510708	no significance
1631	AVL9	2312	0.212383	0.0604026	3.51613	0.000437894	0.00511673	no significance
1632	PDE3A	395.664	0.873032	0.248311	3.51588	0.000438292	0.00511824	no significance
1633	TREML1	18.7398	-0.660678	0.187982	-3.51458	0.000440451	0.0051403	no significance
1634	RPGRIP1	26.5834	-0.35807	0.101919	-3.51329	0.000442588	0.00516208	no significance
1635	MEDAG	185.626	0.763584	0.217379	3.51269	0.000443593	0.00517064	no significance
1636	IGSF6	578.608	-0.556984	0.15858	-3.51232	0.000444215	0.00517473	no significance
1637	ACO1	2185.1	0.276414	0.0787096	3.51182	0.000445043	0.00517805	no significance
1638	ZAR1	6.65231	-1.15262	0.328203	-3.51193	0.000444869	0.00517805	DOWN
1639	LGI3	180.398	-1.22686	0.349383	-3.51152	0.00044556	0.00518089	DOWN
1640	TIGD3	96.9648	-0.433948	0.123591	-3.51117	0.000446146	0.00518454	no significance
1641	UGDH	3157.63	0.504511	0.143714	3.51052	0.000447227	0.00519394	no significance
1642	DIRAS2	31.1121	-1.28993	0.367547	-3.50957	0.00044884	0.0052095	DOWN
1643	SPTB	221.565	-0.708721	0.201955	-3.5093	0.000449287	0.00521151	no significance
1644	DCTN3	3052.7	-0.267245	0.0761851	-3.50784	0.000451765	0.00523707	no significance
1645	ITPR3	9053.28	0.429724	0.122534	3.50699	0.000453211	0.00525064	no significance
1646	COA1	2148.98	-0.187095	0.0533521	-3.5068	0.000453532	0.00525117	no significance
1647	FOXD4L3	1.76145	-0.76585	0.218438	-3.50604	0.000454834	0.00526304	no significance
1648	NOP56	9294.64	-0.272435	0.0777091	-3.50584	0.000455176	0.0052638	no significance
1649	C3	26130	0.846677	0.241569	3.5049	0.000456774	0.00527908	no significance
1650	RPS7	34497.8	-0.302872	0.086425	-3.50445	0.000457547	0.00528481	no significance
1651	ATP5F1E	16676.1	-0.393046	0.112173	-3.50393	0.000458448	0.00529201	no significance
1652	RFC3	1705.06	0.270727	0.077273	3.50351	0.000459167	0.0052971	no significance
1653	LBR	4580.57	0.277686	0.0792881	3.50224	0.000461358	0.00531594	no significance
1654	SFXN4	1337.17	-0.283197	0.0808585	-3.50238	0.000461125	0.00531594	no significance
1655	COLQ	48.3698	-0.523269	0.149453	-3.50124	0.000463106	0.00532964	no significance
1656	SUCLA2	2007.73	0.258734	0.0738948	3.50138	0.000462859	0.00532964	no significance
1657	PMPCA	3684.44	-0.231493	0.0661208	-3.50107	0.000463393	0.00532972	no significance
1658	AVIL	238.136	-0.448812	0.128263	-3.49915	0.000466738	0.00536496	no significance
1659	PSME2	13869.8	-0.36674	0.104846	-3.4979	0.000468946	0.00538708	no significance
1660	COL12A1	8748.69	0.704444	0.201634	3.49368	0.000476419	0.00546963	no significance
1661	RALGDS	835.734	-0.333451	0.0954541	-3.49332	0.000477059	0.00547029	no significance
1662	RNF126	2609.56	-0.287411	0.0822783	-3.49316	0.000477337	0.00547029	no significance
1663	VCAN	2999.15	0.785146	0.224765	3.49319	0.000477287	0.00547029	no significance
1664	HBM	0.745641	-1.58312	0.453327	-3.49224	0.000478993	0.00548267	DOWN
1665	KRI1	3258.07	-0.248029	0.071022	-3.49228	0.000478922	0.00548267	no significance
1666	CSF1R	1960.58	-0.555105	0.158998	-3.49127	0.000480727	0.00549921	no significance
1667	RNF214	586.496	0.258479	0.074042	3.49098	0.000481261	0.00550202	no significance
1668	HIGD2A	2609.37	-0.374634	0.107333	-3.4904	0.000482301	0.00550873	no significance
1669	LDLR	7115.78	0.457617	0.13111	3.49033	0.000482426	0.00550873	no significance
1670	STK11IP	1489.81	-0.271398	0.0777718	-3.48967	0.000483621	0.00551907	no significance
1671	EML4	5869.79	0.266358	0.0763535	3.48849	0.000485764	0.00554021	no significance
1672	NR4A1	3334.58	0.763236	0.218838	3.48768	0.000487239	0.00555371	no significance
1673	GINM1	2456.71	0.227921	0.0653619	3.48706	0.000488369	0.00556326	no significance
1674	LSM4	8298.52	-0.312709	0.089695	-3.48637	0.000489632	0.00557432	no significance
1675	MLIP	64.9213	-0.889341	0.255138	-3.48572	0.000490814	0.00558444	no significance
1676	CYTH4	810.046	-0.501464	0.143884	-3.48519	0.000491796	0.00559227	no significance
1677	ARID4B	2513.13	0.208653	0.0598734	3.48491	0.000492302	0.00559469	no significance
1678	NLRC4	89.718	-0.3378	0.0969478	-3.48435	0.000493341	0.00560316	no significance
1679	ADH6	42.1252	0.746437	0.214251	3.48394	0.00049409	0.00560801	no significance
1680	DDAH1	2247.27	0.704075	0.2021	3.4838	0.000494357	0.00560801	no significance
1681	PRDM7	2.33036	-0.794582	0.228111	-3.48331	0.000495246	0.00561476	no significance
1682	STX7	2519.84	0.204093	0.0586237	3.48141	0.000498774	0.00565139	no significance
1683	KIF21A	2032.69	0.364872	0.104849	3.47996	0.000501481	0.00567854	no significance
1684	PCDHGB5	15.0195	0.83797	0.24082	3.47965	0.000502064	0.00567854	no significance
1685	SLC27A6	15.6673	1.15095	0.330763	3.47968	0.00050201	0.00567854	UP
1686	LAT	17.4042	-0.460515	0.132383	-3.47867	0.000503912	0.00569605	no significance
1687	CCR2	139.263	-0.701186	0.20158	-3.47845	0.000504318	0.00569727	no significance
1688	ST6GALNAC4	1655.26	0.421012	0.121048	3.47806	0.00050506	0.00570228	no significance
1689	ZNF771	230.121	-0.397951	0.114433	-3.4776	0.00050592	0.00570859	no significance
1690	BRICD5	221.209	-0.383321	0.110236	-3.4773	0.000506499	0.00571175	no significance
1691	APBA3	938.402	-0.235073	0.0676061	-3.4771	0.000506868	0.00571253	no significance
1692	NDUFA13	82.8449	-0.253102	0.0727968	-3.47683	0.000507386	0.00571499	no significance
1693	PVR	2997.7	0.435659	0.125317	3.47645	0.000508101	0.00571967	no significance
1694	EMC9	901.708	-0.356121	0.102462	-3.47566	0.000509605	0.00573321	no significance
1695	S100B	442.026	-0.757769	0.218254	-3.47196	0.000516669	0.00580925	no significance
1696	CCPG1	635.17	0.337472	0.0972499	3.47016	0.000520151	0.00584495	no significance
1697	PODXL	3830.71	0.544172	0.156883	3.46865	0.000523085	0.00587445	no significance
1698	ELAPOR1	4129.31	1.10977	0.319965	3.46841	0.00052355	0.00587621	UP
1699	DUT	5875.95	-0.295029	0.0850811	-3.46762	0.00052509	0.00589004	no significance
1700	ELF1	3746.59	0.318566	0.091879	3.46724	0.000525842	0.005895	no significance
1701	COX5A	6707.15	-0.288813	0.0833085	-3.46679	0.000526709	0.00590125	no significance
1702	GP1BA	29.5574	-0.545659	0.157405	-3.46659	0.000527102	0.00590218	no significance
1703	MMUT	2214.57	0.226916	0.0654653	3.46621	0.000527854	0.00590713	no significance
1704	ARHGAP21	4130.89	0.325397	0.0939456	3.46367	0.00053285	0.00595954	no significance
1705	SLC24A4	26.9611	-0.673465	0.194456	-3.46333	0.000533527	0.00596361	no significance
1706	MCL1	28402.7	0.302534	0.0873738	3.46252	0.00053514	0.00597813	no significance
1707	APOBR	744.486	-0.449914	0.129966	-3.46178	0.000536613	0.00598757	no significance
1708	SLC35A2	2779	0.230979	0.066722	3.46181	0.000536561	0.00598757	no significance
1709	DDX39A	6880.01	-0.276399	0.0798551	-3.46126	0.000537648	0.00599378	no significance
1710	KRT33B	6.94115	-1.16048	0.335283	-3.46119	0.000537799	0.00599378	DOWN
1711	GADD45G	467.232	-0.622262	0.179826	-3.46036	0.000539459	0.00600175	no significance
1712	MAPK1	6894.7	0.200508	0.0579432	3.46042	0.000539338	0.00600175	no significance
1713	PAMR1	457.024	0.687239	0.19859	3.46059	0.000538994	0.00600175	no significance
1714	DLC1	579.071	0.566215	0.163656	3.45978	0.000540614	0.0060111	no significance
1715	CREG2	207.93	0.920719	0.266162	3.45924	0.000541701	0.00601967	no significance
1716	SLC25A34	64.7784	-0.46605	0.134736	-3.45898	0.000542222	0.00602195	no significance
1717	KIAA0825	72.1655	0.416344	0.120375	3.45872	0.000542743	0.00602422	no significance
1718	PCDHB12	46.6705	0.620959	0.17955	3.45841	0.000543368	0.00602521	no significance
1719	RCAN1	2637.09	0.493884	0.142808	3.45837	0.000543464	0.00602521	no significance
1720	DOP1A	855.845	0.325953	0.0942582	3.45809	0.000544015	0.00602782	no significance
1721	RPL39	8133.48	-0.38596	0.111621	-3.45778	0.000544654	0.00603139	no significance
1722	STARD3NL	1368.79	0.336341	0.0972823	3.45736	0.000545487	0.0060371	no significance
1723	ABHD13	1056.09	0.202596	0.0586181	3.45619	0.000547865	0.00605638	no significance
1724	SIAE	815.672	0.437142	0.126475	3.45634	0.000547564	0.00605638	no significance
1725	CLINT1	6842.52	0.317606	0.0919136	3.45548	0.000549312	0.00606886	no significance
1726	MRPS26	3482.11	-0.30205	0.0874174	-3.45526	0.000549765	0.0060694	no significance
1727	RASGRP2	220.228	-0.500798	0.144943	-3.45514	0.000549998	0.0060694	no significance
1728	TUT1	790.907	-0.267076	0.0773126	-3.4545	0.000551315	0.00608042	no significance
1729	CCNQ	1604.25	-0.313213	0.0906828	-3.45395	0.00055245	0.00608769	no significance
1730	PTPRU	4642.7	0.534585	0.154779	3.45387	0.000552614	0.00608769	no significance
1731	GSTO1	5687.4	-0.393013	0.113803	-3.45344	0.000553485	0.00608814	no significance
1732	HDGFL2	4517.76	-0.26916	0.0779412	-3.45338	0.000553613	0.00608814	no significance
1733	REPS2	813.622	0.507957	0.147083	3.45354	0.000553274	0.00608814	no significance
1734	UGP2	5658.85	0.185475	0.0537252	3.45229	0.00055584	0.00610912	no significance
1735	GATD1	2794.99	-0.273726	0.0792986	-3.45183	0.000556792	0.00611605	no significance
1736	ZNF678	540.94	0.243798	0.0706338	3.45158	0.000557316	0.00611827	no significance
1737	EEF1D	3662.17	-0.252886	0.0732848	-3.45073	0.000559072	0.00613049	no significance
1738	SERPINA1	6977.88	0.837529	0.242706	3.45079	0.000558947	0.00613049	no significance
1739	OR52N4	3.63051	-0.933935	0.270762	-3.44928	0.000562073	0.00615342	no significance
1740	WDR83	221.423	-0.380577	0.110336	-3.44926	0.000562132	0.00615342	no significance
1741	ZNF146	5617.91	0.220651	0.0639657	3.44952	0.000561586	0.00615342	no significance
1742	CREB1	2468.16	0.168368	0.0488225	3.44857	0.000563559	0.0061655	no significance
1743	RLN2	15.577	-0.874208	0.253535	-3.44808	0.000564594	0.00617329	no significance
1744	BLK	34.3552	-0.850342	0.246688	-3.44703	0.000566776	0.00619359	no significance
1745	FGF3	1.55742	-2.89271	0.83924	-3.44682	0.000567232	0.00619502	DOWN
1746	FBXL15	648.686	-0.341825	0.0991935	-3.44604	0.000568861	0.00620925	no significance
1747	COX5B	7941.19	-0.377847	0.109652	-3.44589	0.000569191	0.0062093	no significance
1748	LCK	856.412	-0.511245	0.148521	-3.44224	0.000576924	0.00629005	no significance
1749	CCND2	2521.02	-0.679653	0.197505	-3.4412	0.00057914	0.00631061	no significance
1750	PDZD8	2038.07	0.36928	0.107348	3.44004	0.000581634	0.00633416	no significance
1751	CYP1A1	4.14907	-1.24881	0.363053	-3.43975	0.000582253	0.00633701	DOWN
1752	UNC119	1659.19	-0.238195	0.0692507	-3.43961	0.00058256	0.00633701	no significance
1753	TMTC2	1075.83	0.391089	0.11376	3.43784	0.000586379	0.00637491	no significance
1754	SNCA	206.527	0.811532	0.236082	3.4375	0.000587119	0.00637932	no significance
1755	EPRS1	7987.57	0.197111	0.0573465	3.43719	0.000587793	0.00638299	no significance
1756	LAMA1	380.478	1.06063	0.308593	3.43697	0.000588255	0.00638437	UP
1757	ZFP36L2	4300.17	0.495091	0.14407	3.43646	0.00058938	0.00639294	no significance
1758	BPTF	3313	0.237133	0.0690207	3.43567	0.000591081	0.00640775	no significance
1759	PRKAG3	3.36055	-0.99135	0.288684	-3.43404	0.000594659	0.00644287	no significance
1760	BBX	3360.53	0.273047	0.0795254	3.43346	0.000595938	0.00645306	no significance
1761	NCR3LG1	106.715	0.749805	0.218408	3.43305	0.000596833	0.00645909	no significance
1762	HSF1	5092.88	-0.224346	0.065365	-3.4322	0.000598708	0.0064757	no significance
1763	IGFBP3	27618	0.711767	0.207416	3.4316	0.000600033	0.006479	no significance
1764	SEPTIN9	20109.2	0.229309	0.0668176	3.43187	0.000599441	0.006479	no significance
1765	UBASH3B	823.571	0.547082	0.159418	3.43175	0.000599696	0.006479	no significance
1766	CD300LF	187.208	-0.57506	0.167593	-3.43128	0.00060074	0.00647929	no significance
1767	GDF9	29.5812	-0.410701	0.11969	-3.43139	0.000600506	0.00647929	no significance
1768	NTNG2	66.6784	-0.498191	0.145208	-3.43088	0.000601633	0.00648082	no significance
1769	REXO4	2198.3	-0.219343	0.0639372	-3.4306	0.000602243	0.00648082	no significance
1770	SNX9	2599.2	0.278903	0.0812878	3.43105	0.00060124	0.00648082	no significance
1771	SPTBN1	11325.2	0.26257	0.0765375	3.4306	0.00060224	0.00648082	no significance
1772	DIS3	3161.6	0.260996	0.0761092	3.42923	0.0006053	0.00650777	no significance
1773	STAP1	43.1971	-0.586926	0.171157	-3.42917	0.00060543	0.00650777	no significance
1774	GRIN2A	50.505	-1.1222	0.327311	-3.42855	0.000606807	0.00651522	DOWN
1775	ZBTB38	3471.16	0.416857	0.121582	3.4286	0.000606695	0.00651522	no significance
1776	TULP1	32.1227	-0.496323	0.144783	-3.42805	0.000607936	0.00652368	no significance
1777	CD37	719.182	-0.529965	0.154637	-3.42716	0.000609932	0.00653191	no significance
1778	COMMD3	634.044	-0.280661	0.0818948	-3.4271	0.000610075	0.00653191	no significance
1779	FBLN1	22384	0.546632	0.159503	3.4271	0.000610058	0.00653191	no significance
1780	MROH1	3359.73	-0.226587	0.066109	-3.42747	0.000609223	0.00653191	no significance
1781	PCDHGA3	5.12018	0.786006	0.229374	3.42675	0.000610857	0.00653295	no significance
1782	VMA21	3980.18	-0.240854	0.0702835	-3.4269	0.000610517	0.00653295	no significance
1783	NFE2L1	14959.7	0.243681	0.0711249	3.42609	0.000612331	0.00654421	no significance
1784	RGL4	49.9091	-0.583368	0.170278	-3.42597	0.000612597	0.00654421	no significance
1785	B3GALT5	673.929	1.19558	0.348994	3.42578	0.000613031	0.00654518	UP
1786	CAP2	473.687	0.567572	0.165716	3.42496	0.000614896	0.00655774	no significance
1787	USF1	4040.51	-0.263362	0.0768924	-3.42507	0.000614648	0.00655774	no significance
1788	HMCES	7366.83	-0.28392	0.0829359	-3.42337	0.000618498	0.00658736	no significance
1789	KRTAP29-1	1.87567	-1.09745	0.320568	-3.42347	0.000618273	0.00658736	DOWN
1790	RP9	478.299	-0.269681	0.0787786	-3.42328	0.00061871	0.00658736	no significance
1791	KRT25	0.717468	-1.37757	0.402496	-3.42256	0.000620344	0.00659739	DOWN
1792	PRCD	32.4821	-0.479277	0.140028	-3.42271	0.000620004	0.00659739	no significance
1793	SPINK8	5.32598	1.68079	0.491268	3.42133	0.000623156	0.00662359	UP
1794	C4orf19	741.865	0.788252	0.230544	3.4191	0.00062828	0.00666841	no significance
1795	ODF3L2	3.65938	-0.757079	0.221411	-3.41933	0.000627747	0.00666841	no significance
1796	SLC41A1	2114.35	0.281362	0.0822927	3.41904	0.000628422	0.00666841	no significance
1797	INKA1	568.204	-0.651056	0.19043	-3.41888	0.000628798	0.00666869	no significance
1798	AC069503.2	2.8893	-0.567744	0.16608	-3.41851	0.000629661	0.00667041	no significance
1799	DNASE1L2	68.9365	-0.539578	0.157837	-3.41859	0.000629466	0.00667041	no significance
1800	NPRL3	2261.59	-0.205	0.0599713	-3.41831	0.000630113	0.0066715	no significance
1801	TMEM182	284.146	0.251914	0.0737204	3.41715	0.000632793	0.00669615	no significance
1802	STX10	3146.87	-0.284	0.0831205	-3.41673	0.000633792	0.006703	no significance
1803	DUS2	861.853	-0.233051	0.0682123	-3.41656	0.000634181	0.00670339	no significance
1804	SEZ6L	8.23344	-0.980429	0.287084	-3.41513	0.000637504	0.00673479	no significance
1805	CAPZA2	5050.73	0.198975	0.0582758	3.41437	0.00063929	0.00674992	no significance
1806	MCMDC2	108.221	-0.387852	0.1136	-3.4142	0.000639687	0.00675036	no significance
1807	HSD11B1	98.1652	-0.623539	0.18265	-3.41384	0.000640552	0.00675201	no significance
1808	ITGAV	7366.22	0.339482	0.0994407	3.41391	0.000640368	0.00675201	no significance
1809	TNIP2	2523.89	-0.230515	0.0675428	-3.41287	0.000642823	0.00677221	no significance
1810	BTK	280.864	-0.512336	0.150191	-3.41122	0.00064673	0.00680961	no significance
1811	GRAP2	192.152	-0.558149	0.163638	-3.41087	0.000647563	0.00681461	no significance
1812	RFC2	3771.58	-0.252971	0.0741772	-3.41036	0.000648781	0.00682365	no significance
1813	CNR2	15.357	-0.689636	0.202294	-3.40907	0.000651846	0.00684457	no significance
1814	DDTL	74.7591	-0.319236	0.0936414	-3.40914	0.000651689	0.00684457	no significance
1815	NKG7	1106.26	-0.71837	0.210721	-3.4091	0.000651778	0.00684457	no significance
1816	NSUN4	1717.28	0.174048	0.0510588	3.40877	0.00065256	0.00684828	no significance
1817	VEZF1	2929.85	0.258737	0.0759098	3.40848	0.000653253	0.00685178	no significance
1818	MICOS13	2619.61	-0.392103	0.115045	-3.40826	0.000653789	0.00685363	no significance
1819	YWHAB	22596.8	0.193155	0.0566956	3.40687	0.000657119	0.00688476	no significance
1820	ABCA4	127.825	0.906941	0.266273	3.40605	0.0006591	0.00689415	no significance
1821	POLR2J	2763.33	-0.353878	0.103895	-3.40613	0.000658918	0.00689415	no significance
1822	VPS28	6370.48	-0.31587	0.0927314	-3.40628	0.000658536	0.00689415	no significance
1823	IKZF2	1882.02	0.509708	0.149667	3.40562	0.000660135	0.00690118	no significance
1824	C1GALT1	2061.07	0.318998	0.093694	3.40468	0.000662428	0.00690724	no significance
1825	COL2A1	92.9689	-0.991173	0.291127	-3.40461	0.000662593	0.00690724	no significance
1826	GIMAP8	346.248	-0.471255	0.138396	-3.40511	0.00066137	0.00690724	no significance
1827	HELZ	2653.36	0.233148	0.0684791	3.40465	0.000662484	0.00690724	no significance
1828	NUBP2	3793.48	-0.227674	0.0668726	-3.40459	0.000662632	0.00690724	no significance
1829	SPDYE17	2.19206	-0.700439	0.20574	-3.40449	0.000662889	0.00690724	no significance
1830	MCFD2	4826.86	0.234288	0.068843	3.40323	0.000665954	0.00693538	no significance
1831	CFAP74	27.678	-0.8517	0.250319	-3.40246	0.000667812	0.00694241	no significance
1832	ICA1	1068.65	0.681941	0.200432	3.40235	0.000668086	0.00694241	no significance
1833	SPRY1	1154.94	0.571344	0.167911	3.40265	0.000667356	0.00694241	no significance
1834	VWC2	6.69622	-1.32644	0.389855	-3.4024	0.000667961	0.00694241	DOWN
1835	AGR3	871.251	1.58791	0.466761	3.40197	0.000669026	0.0069446	UP
1836	ARFIP1	2091.63	0.221591	0.0651351	3.40203	0.000668882	0.0069446	no significance
1837	FGL2	1183.24	-0.615761	0.181079	-3.40051	0.000672609	0.00696283	no significance
1838	GRK2	8489.01	-0.197616	0.0581118	-3.40061	0.000672361	0.00696283	no significance
1839	SELENOV	1.52543	-1.55551	0.457402	-3.40075	0.000672011	0.00696283	DOWN
1840	TM4SF19	73.4382	-0.942912	0.277266	-3.40074	0.000672027	0.00696283	no significance
1841	ZMYM4	2944.48	0.1916	0.0563389	3.40085	0.000671766	0.00696283	no significance
1842	ATP1B1	13411.4	0.49438	0.145413	3.39982	0.000674293	0.00697028	no significance
1843	IL1RL1	64.9043	0.84402	0.248258	3.39977	0.000674425	0.00697028	no significance
1844	MT4	2.97306	-2.58311	0.759748	-3.39996	0.000673954	0.00697028	DOWN
1845	ADAMTS9	370.049	0.625185	0.183912	3.39937	0.000675418	0.00697676	no significance
1846	NEUROD2	11.3346	-1.03588	0.304756	-3.39903	0.000676249	0.00698156	DOWN
1847	SECISBP2L	1645.79	0.283485	0.0834182	3.39835	0.000677931	0.00699513	no significance
1848	PCNX4	2071.25	0.232379	0.0683916	3.39777	0.000679376	0.00700625	no significance
1849	BRAT1	3623.49	-0.24147	0.0710883	-3.39676	0.000681894	0.00702841	no significance
1850	LIMD2	2012.37	-0.367429	0.10818	-3.39646	0.000682644	0.00702854	no significance
1851	RPE	1937.75	0.237496	0.0699228	3.39654	0.000682433	0.00702854	no significance
1852	CPEB4	1265.26	0.378205	0.111379	3.39565	0.000684652	0.00703644	no significance
1853	CYP26A1	35.5264	-1.21011	0.356417	-3.39521	0.000685755	0.00703644	DOWN
1854	FBXW5	7933.37	-0.296548	0.0873379	-3.39541	0.000685251	0.00703644	no significance
1855	LAT2	569.947	-0.38536	0.113501	-3.39521	0.000685757	0.00703644	no significance
1856	NEK4	900.08	0.346594	0.10206	3.39599	0.000683811	0.00703644	no significance
1857	PPCDC	844.129	-0.313463	0.0923196	-3.39541	0.000685266	0.00703644	no significance
1858	SLC14A1	42.7048	0.697787	0.205527	3.39512	0.000685996	0.00703644	no significance
1859	TAOK3	2164.54	0.292413	0.0861321	3.39493	0.000686453	0.00703734	no significance
1860	PAM16	181.302	-0.30037	0.0884906	-3.39438	0.000687848	0.00704785	no significance
1861	RPS20	55525	-0.362062	0.10667	-3.39423	0.000688224	0.00704791	no significance
1862	CLMN	1692.93	0.468171	0.137973	3.3932	0.000690805	0.00707054	no significance
1863	WIF1	43.832	1.40822	0.415053	3.39288	0.000691627	0.00707516	UP
1864	MTARC2	715.193	0.411625	0.121344	3.39222	0.000693277	0.00708824	no significance
1865	IL16	489.392	-0.498568	0.146992	-3.39181	0.000694331	0.00709395	no significance
1866	OSBPL10	1676.88	0.432118	0.127404	3.39171	0.000694581	0.00709395	no significance
1867	GHRL	22.6551	-0.475719	0.140279	-3.39123	0.000695786	0.00710246	no significance
1868	KHDC1L	1.98512	-1.16682	0.344287	-3.38908	0.000701263	0.00715454	DOWN
1869	PCSK7	902.167	0.341565	0.100809	3.38824	0.000703417	0.00717014	no significance
1870	RBFOX2	4819.56	0.229745	0.0678074	3.38819	0.000703545	0.00717014	no significance
1871	AP001453.3	16.6064	-0.395107	0.116618	-3.38804	0.000703941	0.00717034	no significance
1872	LSM7	3702.96	-0.388611	0.114753	-3.3865	0.000707899	0.00720681	no significance
1873	RNF103	1138.67	0.275363	0.0813348	3.38555	0.000710369	0.00722809	no significance
1874	ZFYVE19	2529.77	-0.242197	0.0715524	-3.38489	0.000712067	0.0072415	no significance
1875	MAP3K7	2730.96	0.185204	0.0547248	3.38429	0.000713629	0.00725351	no significance
1876	ITGAL	1122.73	-0.602537	0.178081	-3.38349	0.000715703	0.00727027	no significance
1877	SYNCRIP	9768.83	0.182939	0.0540703	3.38336	0.00071604	0.00727027	no significance
1878	KLF3	5887.49	0.254546	0.0752519	3.38259	0.00071806	0.0072869	no significance
1879	SNRPA	5057.49	-0.270948	0.0801499	-3.38052	0.000723501	0.0073382	no significance
1880	HSPBAP1	975.41	-0.30082	0.0889953	-3.38018	0.000724393	0.00734334	no significance
1881	CLN8	854.128	-0.283328	0.0838441	-3.37923	0.000726894	0.00736086	no significance
1882	SLPI	51037.7	0.775144	0.229377	3.37934	0.000726606	0.00736086	no significance
1883	CACNA1D	241.226	0.805166	0.238283	3.37904	0.000727404	0.0073612	no significance
1884	POU3F2	10.2281	-0.894864	0.264837	-3.37892	0.0007277	0.0073612	no significance
1885	CLEC2B	3831.79	-0.72872	0.215686	-3.37861	0.000728522	0.00736396	no significance
1886	RENBP	606.864	-0.527157	0.156031	-3.37853	0.000728745	0.00736396	no significance
1887	TPM4	37741.4	0.290562	0.0860192	3.37787	0.000730499	0.00737777	no significance
1888	SHPRH	347.558	0.468676	0.13876	3.37761	0.000731194	0.00738087	no significance
1889	HTR2C	5.28981	-1.97393	0.584466	-3.37732	0.000731953	0.00738463	DOWN
1890	ANP32E	7192.79	0.261443	0.0774332	3.37637	0.000734488	0.00740628	no significance
1891	GAMT	925.332	-0.652567	0.193297	-3.37598	0.000735523	0.0074128	no significance
1892	CD180	195.093	-0.525695	0.155753	-3.37518	0.000737663	0.00743044	no significance
1893	APOC2	1.68038	-0.902649	0.267544	-3.37383	0.000741303	0.00746054	no significance
1894	ATRN	4004.61	0.269359	0.0798398	3.37374	0.000741534	0.00746054	no significance
1895	ZG16	6.91508	1.37051	0.406242	3.37363	0.000741827	0.00746054	UP
1896	MUC17	2.43223	1.8364	0.54438	3.37338	0.000742506	0.00746344	UP
1897	SPATC1	11.4915	-0.504054	0.149431	-3.37315	0.000743138	0.00746586	no significance
1898	RAMP2	569.343	-0.423926	0.125694	-3.37268	0.000744408	0.00747467	no significance
1899	LCE1B	11.6945	-1.23272	0.365525	-3.37246	0.000744988	0.00747656	DOWN
1900	LY86	214.458	-0.558691	0.165686	-3.372	0.000746257	0.00748535	no significance
1901	IFNL1	8.96087	-0.938435	0.278533	-3.36921	0.00075384	0.00755644	no significance
1902	VCL	9281.72	0.296251	0.0879318	3.3691	0.000754138	0.00755644	no significance
1903	CLECL1	34.4659	-0.579872	0.172148	-3.36844	0.000755947	0.00757059	no significance
1904	NAIF1	696.641	-0.180517	0.0535959	-3.36812	0.000756833	0.00757549	no significance
1905	ADCY2	69.2112	0.959623	0.284937	3.36784	0.000757602	0.0075792	no significance
1906	ZNF732	19.2411	-0.964445	0.286405	-3.36742	0.000758756	0.00758676	no significance
1907	CD14	3462.56	-0.516562	0.153442	-3.36649	0.000761307	0.00760828	no significance
1908	CCDC173	43.4563	0.813559	0.241711	3.36583	0.000763127	0.0076105	no significance
1909	CERS4	2335.84	-0.580079	0.172326	-3.36617	0.00076219	0.0076105	no significance
1910	IPO5	8110.95	0.220963	0.0656467	3.36594	0.000762821	0.0076105	no significance
1911	NEURL2	14.3672	-0.449045	0.133403	-3.36607	0.000762475	0.0076105	no significance
1912	NEK6	1596.89	0.408091	0.121286	3.36469	0.000766305	0.00763504	no significance
1913	RNF31	33.4351	-0.31748	0.0943613	-3.36451	0.000766789	0.00763504	no significance
1914	SLAMF1	166.776	-0.568243	0.168892	-3.36454	0.000766724	0.00763504	no significance
1915	PCDHA6	5.3777	1.18125	0.351111	3.36434	0.000767283	0.00763597	UP
1916	SPCS2	2589.2	0.229584	0.068264	3.36317	0.000770531	0.00766429	no significance
1917	RPL24	38536.3	-0.370637	0.110215	-3.36284	0.000771453	0.00766946	no significance
1918	MAP2K2	8097.42	-0.294365	0.0875586	-3.36192	0.000774019	0.00769096	no significance
1919	BCS1L	1463.19	-0.254672	0.0757778	-3.36078	0.00077724	0.00771894	no significance
1920	ALKAL2	34.1878	-0.797418	0.237367	-3.35943	0.000781029	0.00774849	no significance
1921	GLMP	1702.21	0.268455	0.0799088	3.35951	0.000780802	0.00774849	no significance
1922	FABP7	6.66409	-1.29409	0.385265	-3.35897	0.000782346	0.00775752	DOWN
1923	B3GNT3	2624.69	0.780793	0.232463	3.35878	0.000782879	0.00775877	no significance
1924	MAGT1	6962.23	0.227957	0.0679067	3.35692	0.00078817	0.00780714	no significance
1925	CLEC2L	22.0874	-1.28707	0.383425	-3.35676	0.000788605	0.0078074	DOWN
1926	TMC7	309.711	0.493084	0.146919	3.35617	0.000790307	0.00782018	no significance
1927	TMX1	4143.41	0.206672	0.0615869	3.35578	0.000791411	0.00782705	no significance
1928	TDRD6	63.9505	-0.489587	0.145926	-3.35503	0.000793558	0.0078442	no significance
1929	SLC45A4	1696.8	0.408176	0.12169	3.35422	0.00079588	0.00786308	no significance
1930	SOCS1	633.061	-0.496675	0.148088	-3.35392	0.000796768	0.00786777	no significance
1931	RASAL2	2065.74	0.345907	0.103183	3.35235	0.000801291	0.00790425	no significance
1932	UQCRC1	14309.2	-0.27221	0.0811968	-3.35247	0.000800932	0.00790425	no significance
1933	AIP	4031.6	-0.295937	0.0882972	-3.3516	0.000803449	0.00792144	no significance
1934	EVL	3056.2	-0.357905	0.106793	-3.35139	0.000804065	0.00792341	no significance
1935	TEX36	3.82807	1.60275	0.478281	3.35106	0.000805033	0.00792885	UP
1936	BCKDHB	832.858	0.311532	0.0930126	3.34935	0.000810008	0.00797307	no significance
1937	C3orf62	438.839	-0.302589	0.0903741	-3.34818	0.000813449	0.00797307	no significance
1938	CD27	136.858	-0.628127	0.187572	-3.34872	0.000811859	0.00797307	no significance
1939	HS3ST1	1157.88	0.57725	0.172377	3.34876	0.000811737	0.00797307	no significance
1940	KATNAL2	190.908	-0.514562	0.153673	-3.34842	0.000812726	0.00797307	no significance
1941	SPG7	4790.58	-0.198344	0.0592409	-3.34809	0.000813707	0.00797307	no significance
1942	TEX53	1.51324	-0.622453	0.185905	-3.34823	0.000813286	0.00797307	no significance
1943	THBS1	7897.15	0.669572	0.19996	3.34854	0.000812394	0.00797307	no significance
1944	TNFRSF13C	216.138	-0.468432	0.13991	-3.3481	0.000813687	0.00797307	no significance
1945	USP32	2238.22	0.21011	0.0627514	3.3483	0.000813103	0.00797307	no significance
1946	OSBPL8	2956.57	0.249163	0.0744275	3.34772	0.000814782	0.00797951	no significance
1947	STUM	25.3676	-0.802269	0.23968	-3.34725	0.000816177	0.00798495	no significance
1948	TNIK	895.583	0.612479	0.182975	3.34734	0.000815897	0.00798495	no significance
1949	PDZD4	190.276	-0.683113	0.204105	-3.34687	0.000817291	0.00799143	no significance
1950	PIGB	364.556	0.254659	0.0760916	3.34674	0.000817677	0.00799143	no significance
1951	PLEKHH2	585.067	0.685649	0.204906	3.34616	0.000819377	0.00800394	no significance
1952	RACK1	54132.3	-0.307025	0.0917789	-3.34527	0.000822028	0.00802162	no significance
1953	ZNF580	1211.24	-0.331237	0.0990159	-3.3453	0.00082195	0.00802162	no significance
1954	MAPK6	5249.81	0.343909	0.102813	3.34499	0.000822865	0.00802567	no significance
1955	FO681492.1	34.0553	-0.856639	0.256183	-3.34386	0.000826227	0.00805434	no significance
1956	ABL2	1872.43	0.271171	0.0811188	3.34289	0.0008291	0.00807726	no significance
1957	ZNF888	881.496	0.559317	0.167321	3.34278	0.000829426	0.00807726	no significance
1958	SMIM14	3812.37	0.367062	0.109812	3.34263	0.000829882	0.00807757	no significance
1959	GSPT1	8946.59	0.244891	0.0732852	3.34161	0.00083293	0.00810311	no significance
1960	C13orf46	25.4965	0.87601	0.262289	3.33986	0.000838209	0.0081503	no significance
1961	ATG10	505.757	-0.229056	0.0685875	-3.33962	0.000838935	0.0081525	no significance
1962	PLGRKT	1538.16	-0.397903	0.11915	-3.3395	0.000839291	0.0081525	no significance
1963	SUPT20H	1935.76	0.252283	0.0755511	3.33923	0.000840101	0.00815622	no significance
1964	KIT	485.438	-0.808307	0.242112	-3.33857	0.000842103	0.00816819	no significance
1965	THAP7	1965.42	-0.269217	0.0806392	-3.33854	0.000842192	0.00816819	no significance
1966	IFNG	87.9498	-0.842911	0.252519	-3.33801	0.000843818	0.00817564	no significance
1967	WASL	3702.99	0.208362	0.0624205	3.33804	0.000843723	0.00817564	no significance
1968	LZTR1	959.141	-0.249227	0.0746708	-3.33768	0.000844809	0.00818108	no significance
1969	RANBP2	5681.69	0.230459	0.0690877	3.33575	0.000850691	0.00823385	no significance
1970	KANSL1L	552.305	0.348355	0.104448	3.3352	0.000852371	0.00824593	no significance
1971	USP6	55.5828	-0.552633	0.165749	-3.33415	0.000855612	0.00827309	no significance
1972	PIWIL2	88.1528	-1.01296	0.304091	-3.33109	0.000865062	0.00836021	DOWN
1973	TRAF2	2816.56	-0.310589	0.0932453	-3.33088	0.000865711	0.00836225	no significance
1974	LY6G6C	367.565	-1.01301	0.30415	-3.33064	0.000866456	0.00836521	DOWN
1975	AKR1C1	1423.9	0.816039	0.245033	3.33033	0.000867443	0.0083705	no significance
1976	DNAJC12	256.426	0.870345	0.261364	3.33001	0.000868435	0.00837582	no significance
1977	POPDC3	103.268	1.02999	0.309362	3.3294	0.000870325	0.00838981	UP
1978	TMEM225B	13.482	-0.622015	0.186833	-3.32926	0.000870775	0.0083899	no significance
1979	C1orf210	945.579	0.423148	0.127141	3.32818	0.000874167	0.00841833	no significance
1980	FCRL3	100.639	-0.709911	0.213349	-3.32746	0.000876417	0.00843574	no significance
1981	DUS4L	235.93	-0.249275	0.0749208	-3.32718	0.000877295	0.00843993	no significance
1982	RPP14	384.732	-0.236741	0.0711635	-3.32671	0.000878766	0.00844981	no significance
1983	PLEKHJ1	3201.06	-0.326253	0.0981495	-3.32404	0.000887245	0.00852704	no significance
1984	C18orf21	773.171	-0.259503	0.0780736	-3.32383	0.000887901	0.00852904	no significance
1985	M6PR	3173.16	0.306279	0.0921515	3.32365	0.000888485	0.00853036	no significance
1986	SLC46A3	449.564	0.505524	0.152139	3.32279	0.000891235	0.00855245	no significance
1987	FKBP6	9.58788	-0.845099	0.254357	-3.32249	0.000892175	0.00855456	no significance
1988	GAB4	3.85573	-2.71367	0.81677	-3.32244	0.000892353	0.00855456	DOWN
1989	TRIM74	15.3591	-0.588198	0.177051	-3.32219	0.000893143	0.00855783	no significance
1990	ANO5	76.6827	0.976586	0.294019	3.32151	0.000895321	0.00857439	no significance
1991	ORM2	11.7044	1.01554	0.3058	3.32092	0.000897213	0.00858819	UP
1992	CCL25	14.3996	1.03437	0.311561	3.31996	0.000900295	0.00860904	UP
1993	MRPL4	1985.62	-0.293364	0.0883602	-3.3201	0.000899861	0.00860904	no significance
1994	BPNT1	2433.38	0.217561	0.0655464	3.31919	0.000902785	0.00862852	no significance
1995	GUCA1B	66.0678	-0.470899	0.141896	-3.31862	0.000904651	0.00864202	no significance
1996	LCE1C	38.5213	-1.29691	0.390959	-3.31726	0.000909046	0.00867966	DOWN
1997	DDX19A	901.501	-0.189014	0.0569871	-3.31679	0.000910583	0.00868563	no significance
1998	RGR	1.05095	-2.08896	0.629811	-3.3168	0.000910534	0.00868563	DOWN
[truncated: 17,060 more rows]

## Sheet: S6
Table S6. The DEGs of HPV+ TCGA-CESC HRG vs LRG
	symbol	baseMean	log2FoldChange	lfcSE	stat	pvalue	padj	group
1	REG4	80.7307	4.89109	0.534753	9.14646	5.88319e-20	1.09692e-15	UP
2	ANKS4B	26.3021	-4.20054	0.519071	-8.09242	5.84901e-16	4.30375e-12	DOWN
3	GTSF1	42.1081	-2.20407	0.273231	-8.06668	7.22334e-16	4.30375e-12	DOWN
4	RPLP2	49313.7	-1.2173	0.151468	-8.03665	9.23305e-16	4.30375e-12	DOWN
5	ATOX1	3187.83	-1.00427	0.134399	-7.47226	7.88267e-14	2.93945e-10	DOWN
6	NKX2-2	16.4736	5.99194	0.804594	7.44716	9.53709e-14	2.96365e-10	UP
7	PTX4	9.50008	2.98615	0.405553	7.36314	1.79627e-13	4.7845e-10	UP
8	GNG8	15.6612	-1.82118	0.252425	-7.21473	5.40415e-13	1.25951e-09	DOWN
9	LVRN	20.9706	-2.32659	0.324104	-7.17851	7.04733e-13	1.45997e-09	DOWN
10	IHH	37.8412	3.17861	0.445206	7.13963	9.3584e-13	1.74487e-09	UP
11	HCST	74.9254	-1.65053	0.234853	-7.02793	2.09617e-12	3.55301e-09	DOWN
12	DDC	26.961	2.74677	0.399032	6.88358	5.83682e-12	9.06896e-09	UP
13	CORO7	684.016	-0.783955	0.115241	-6.80272	1.02663e-11	1.47242e-08	no significance
14	AC010255.2	68.7821	-2.51445	0.375806	-6.6908	2.21952e-11	2.95592e-08	DOWN
15	PPIH	2320.25	-0.605555	0.0907104	-6.6757	2.46055e-11	3.05846e-08	no significance
16	OPRK1	16.438	3.53524	0.533507	6.62642	3.43934e-11	3.56258e-08	UP
17	RNF182	177.096	2.65078	0.399239	6.63958	3.14588e-11	3.56258e-08	UP
18	SSC4D	422.568	-1.82138	0.274761	-6.62897	3.3804e-11	3.56258e-08	DOWN
19	GABRB2	52.497	2.95943	0.451623	6.55288	5.64379e-11	5.53834e-08	UP
20	LAG3	1029.72	-1.53087	0.235972	-6.4875	8.727e-11	7.74833e-08	DOWN
21	NOSIP	5206.43	-0.891501	0.137396	-6.48853	8.66767e-11	7.74833e-08	no significance
22	PNMT	101.517	2.66388	0.412632	6.45584	1.07622e-10	9.121e-08	UP
23	IGFLR1	80.4424	-1.05036	0.163342	-6.43044	1.27232e-10	9.88435e-08	DOWN
24	VPS33B	221.949	-0.659765	0.102502	-6.43663	1.22152e-10	9.88435e-08	no significance
25	NAA10	2445.94	-0.946513	0.149054	-6.35015	2.15109e-10	1.60428e-07	no significance
26	IRF3	5633.38	-0.634156	0.100282	-6.32372	2.55334e-10	1.83104e-07	no significance
27	MGAM2	12.8109	3.57111	0.565454	6.31548	2.6933e-10	1.85987e-07	UP
28	NCKAP1	11223.8	0.55734	0.0883864	6.30572	2.86849e-10	1.91011e-07	no significance
29	GALNT4	8.80875	1.79831	0.287078	6.26418	3.74804e-10	2.40973e-07	UP
30	LST1	701.507	-1.1906	0.190604	-6.24648	4.19793e-10	2.60901e-07	DOWN
31	RP9	525.765	-0.582636	0.0937672	-6.21365	5.17689e-10	3.11365e-07	no significance
32	BORCS6	451.445	-0.68188	0.109884	-6.20547	5.45329e-10	3.1774e-07	no significance
33	PSTPIP1	526.25	-1.22611	0.198738	-6.16948	6.85153e-10	3.87111e-07	DOWN
34	DYNLRB1	871.577	-1.09173	0.177107	-6.16423	7.0827e-10	3.88403e-07	DOWN
35	PNMA5	44.7205	2.90284	0.473353	6.1325	8.651e-10	4.60851e-07	UP
36	ATP5F1E	19398.9	-0.876455	0.143067	-6.12619	9.001e-10	4.66177e-07	no significance
37	RPL28	63710.7	-0.897331	0.146719	-6.11597	9.59726e-10	4.83624e-07	no significance
38	TMEM86B	200.347	-1.02411	0.167621	-6.10966	9.98465e-10	4.89905e-07	DOWN
39	C12orf57	1196.95	-0.913484	0.150109	-6.08548	1.16139e-09	5.41354e-07	no significance
40	SRA1	2903.97	-0.609319	0.1001	-6.0871	1.14976e-09	5.41354e-07	no significance
41	ZNF524	1469.02	-0.752518	0.123766	-6.08018	1.20046e-09	5.45919e-07	no significance
42	NDUFA2	1993.23	-0.734811	0.121305	-6.05754	1.38222e-09	6.13606e-07	no significance
43	BIRC7	70.6368	-1.75869	0.29064	-6.0511	1.43858e-09	6.23774e-07	DOWN
44	SST	147.109	-4.38123	0.726334	-6.03197	1.6197e-09	6.84255e-07	DOWN
45	TAZ	2119.72	-0.575244	0.0954154	-6.02883	1.65146e-09	6.84255e-07	no significance
46	UBXN1	6959.36	-0.558783	0.0927549	-6.0243	1.69846e-09	6.88431e-07	no significance
47	ATP5ME	1201.7	-1.13539	0.188765	-6.01483	1.80077e-09	7.1437e-07	DOWN
48	SLC16A4	271.652	1.74194	0.290853	5.98906	2.11063e-09	8.1985e-07	UP
49	RPL18A	26893.5	-0.806723	0.135174	-5.96803	2.40142e-09	9.13765e-07	no significance
50	BAZ2B	1653.4	0.509674	0.0855065	5.96064	2.51253e-09	9.18552e-07	no significance
51	TMEM182	306.72	0.506228	0.0849275	5.9607	2.51157e-09	9.18552e-07	no significance
52	NDUFS5	11506.6	-0.615355	0.103739	-5.93177	2.99683e-09	1.05426e-06	no significance
53	PET100	136.97	-0.81495	0.137336	-5.93397	2.95687e-09	1.05426e-06	no significance
54	EDF1	19796.9	-0.723297	0.122161	-5.92088	3.20229e-09	1.09378e-06	no significance
55	STAC3	263.398	-0.820312	0.138575	-5.91964	3.22648e-09	1.09378e-06	no significance
56	STAM2	1948.22	0.419591	0.0709578	5.91325	3.35432e-09	1.11681e-06	no significance
57	AKAP9	3033.27	0.559403	0.094789	5.90156	3.60082e-09	1.13792e-06	no significance
58	AKR1C2	7582.77	2.34993	0.39808	5.90316	3.56609e-09	1.13792e-06	UP
59	CSNK2B	1370.98	-0.833772	0.141202	-5.90482	3.53027e-09	1.13792e-06	no significance
60	PTRHD1	646.293	-0.680943	0.115721	-5.88437	3.99585e-09	1.23824e-06	no significance
61	RPS3	72410.7	-0.705842	0.119999	-5.88209	4.0511e-09	1.23824e-06	no significance
62	CD79B	121.543	-1.35751	0.230959	-5.87771	4.15983e-09	1.24209e-06	DOWN
63	HNF1A	46.1771	3.1056	0.528501	5.87624	4.19693e-09	1.24209e-06	UP
64	MIA2	3253.72	0.547479	0.0933364	5.86565	4.47365e-09	1.2535e-06	no significance
65	PRPF31	3891.07	-0.713702	0.121673	-5.86576	4.47091e-09	1.2535e-06	no significance
66	SLC26A3	8.22008	2.57932	0.440002	5.86206	4.57161e-09	1.2535e-06	UP
67	TNFAIP8L2	278.638	-1.10592	0.188426	-5.86929	4.37661e-09	1.2535e-06	DOWN
68	UQCRQ	5709.04	-0.889291	0.151655	-5.8639	4.5212e-09	1.2535e-06	no significance
69	SURF2	1490.92	-0.768515	0.131335	-5.85155	4.87003e-09	1.31597e-06	no significance
70	IK	7334.78	-0.361549	0.0619163	-5.83932	5.24139e-09	1.39608e-06	no significance
71	CXCL10	8924.84	-1.71756	0.294527	-5.83161	5.48958e-09	1.43676e-06	DOWN
72	GMFG	978.364	-1.07424	0.184282	-5.82933	5.5652e-09	1.43676e-06	DOWN
73	RPL39	9412.66	-0.796794	0.136729	-5.82753	5.62528e-09	1.43676e-06	no significance
74	ANPEP	2171	1.54815	0.265782	5.8249	5.7147e-09	1.43987e-06	UP
75	HTR2B	52.5562	1.57694	0.270899	5.82111	5.84575e-09	1.44376e-06	UP
76	RNF181	5033.5	-0.724447	0.124475	-5.81999	5.88501e-09	1.44376e-06	no significance
77	TANC1	2968.99	0.52578	0.0906292	5.80144	6.57496e-09	1.59208e-06	no significance
78	ARFRP1	3374.03	-0.58095	0.100273	-5.7937	6.88511e-09	1.62049e-06	no significance
79	PFDN1	3179.75	-0.383406	0.0661951	-5.79206	6.95302e-09	1.62049e-06	no significance
80	PTTG1	6604.53	-0.748083	0.129109	-5.79419	6.86537e-09	1.62049e-06	no significance
81	ACVR1	2115.35	0.553119	0.0958186	5.77257	7.80709e-09	1.79708e-06	no significance
82	COQ4	3847.83	-0.441362	0.076608	-5.76131	8.34615e-09	1.87487e-06	no significance
83	ZNF581	1204.16	-0.683259	0.11858	-5.76201	8.31178e-09	1.87487e-06	no significance
84	FUOM	746.319	-1.06314	0.184749	-5.75451	8.6891e-09	1.90598e-06	DOWN
85	RPS28	18481.2	-0.809877	0.140714	-5.75548	8.63936e-09	1.90598e-06	no significance
86	NDUFA12	3455.25	-0.429009	0.0747914	-5.73607	9.68967e-09	2.07634e-06	no significance
87	PSMG3	4079.97	-0.764637	0.133333	-5.73481	9.76189e-09	2.07634e-06	no significance
88	TTC3	7315.55	0.458248	0.0799154	5.73416	9.79982e-09	2.07634e-06	no significance
89	WASHC1	541.497	-0.926064	0.161581	-5.73127	9.96835e-09	2.08831e-06	no significance
90	AURKAIP1	7175.92	-0.736776	0.128807	-5.72001	1.06517e-08	2.1587e-06	no significance
91	PENK	33.1366	2.68764	0.469592	5.72334	1.04448e-08	2.1587e-06	UP
92	TXNRD1	6202.89	1.01219	0.176935	5.72069	1.06092e-08	2.1587e-06	UP
93	WDR45	1531.03	-0.596838	0.104545	-5.7089	1.13712e-08	2.27974e-06	no significance
94	NDUFA11	726.978	-0.764024	0.1341	-5.6974	1.21647e-08	2.41289e-06	no significance
95	GSDMD	6308.28	-0.653688	0.114949	-5.68676	1.29474e-08	2.48871e-06	no significance
96	LTB	1163.1	-1.3389	0.235393	-5.68796	1.28563e-08	2.48871e-06	DOWN
97	SCAF8	1628.96	0.404226	0.0710465	5.6896	1.27341e-08	2.48871e-06	no significance
98	CCDC61	994.021	-0.630001	0.11085	-5.68335	1.32082e-08	2.51292e-06	no significance
99	CD3D	794.882	-1.30147	0.229295	-5.67595	1.37922e-08	2.59754e-06	DOWN
100	ATP5PO	2319.99	-0.829156	0.146625	-5.65493	1.55909e-08	2.78505e-06	no significance
101	CHD4	3100.12	-0.667473	0.118055	-5.65391	1.56841e-08	2.78505e-06	no significance
102	GNGT2	121.119	-0.992063	0.175323	-5.65848	1.52719e-08	2.78505e-06	no significance
103	NDUFB9	7465.5	-0.71621	0.126669	-5.65419	1.56586e-08	2.78505e-06	no significance
104	NUDT1	3149.73	-0.831207	0.146896	-5.65846	1.52737e-08	2.78505e-06	no significance
105	PAGE2B	2.84784	-1.52167	0.269067	-5.65535	1.55526e-08	2.78505e-06	DOWN
106	NDUFAF2	1041.5	-0.596916	0.105734	-5.64544	1.64764e-08	2.80259e-06	no significance
107	RPS14	43894.4	-0.71069	0.125861	-5.64662	1.63636e-08	2.80259e-06	no significance
108	SDHAF2	780.864	-0.832605	0.14748	-5.64556	1.64645e-08	2.80259e-06	no significance
109	VAMP8	12170.7	-0.668328	0.118396	-5.64483	1.65345e-08	2.80259e-06	no significance
110	VPS28	7209.49	-0.619661	0.109749	-5.64615	1.64083e-08	2.80259e-06	no significance
111	CARD16	553.177	-0.897146	0.1592	-5.63535	1.74702e-08	2.93452e-06	no significance
112	ATP5MG	1235.62	-0.665762	0.118266	-5.62933	1.80906e-08	2.98495e-06	no significance
113	UXT	2877.38	-0.724738	0.12873	-5.62989	1.8032e-08	2.98495e-06	no significance
114	TOMM7	7399.8	-0.621127	0.110412	-5.62554	1.84926e-08	3.02452e-06	no significance
115	MGST1	5494.7	1.4703	0.261492	5.62273	1.87965e-08	3.04721e-06	UP
116	RPA3	2737.38	-0.570472	0.101485	-5.62125	1.89583e-08	3.04721e-06	no significance
117	INAFM1	1023.8	-0.836675	0.148906	-5.61882	1.92265e-08	3.06392e-06	no significance
118	POLA2	1024.07	-0.825946	0.147432	-5.60221	2.11634e-08	3.34399e-06	no significance
119	EBP	3642.58	-0.846957	0.151266	-5.59913	2.15434e-08	3.34621e-06	no significance
120	GALT	740.987	-0.563826	0.100723	-5.59776	2.17142e-08	3.34621e-06	no significance
121	PAXX	3301.44	-0.677504	0.121032	-5.59774	2.17158e-08	3.34621e-06	no significance
122	EGF	83.6245	1.94308	0.347918	5.58486	2.33885e-08	3.54536e-06	UP
123	MAP7	3326.19	0.610916	0.109367	5.58593	2.32459e-08	3.54536e-06	no significance
124	CDC73	2970.84	0.382053	0.0684682	5.58001	2.40501e-08	3.55884e-06	no significance
125	MRPS36	1285.02	-0.463173	0.0829869	-5.58128	2.3875e-08	3.55884e-06	no significance
126	NSMCE2	1474.03	-0.449621	0.0805752	-5.58015	2.40317e-08	3.55884e-06	no significance
127	RPS10	107.954	-0.709212	0.1272	-5.57558	2.46708e-08	3.62195e-06	no significance
128	ATP7B	859.067	1.77356	0.318581	5.56705	2.59089e-08	3.77399e-06	UP
129	LCAT	739.108	-0.845287	0.151899	-5.5648	2.62446e-08	3.79326e-06	no significance
130	AIF1	1336.62	-1.04086	0.187346	-5.55584	2.76285e-08	3.92177e-06	DOWN
131	FDCSP	349.173	-2.81093	0.505795	-5.55745	2.73751e-08	3.92177e-06	DOWN
132	TRRAP	3545.63	0.418949	0.0754186	5.55498	2.77647e-08	3.92177e-06	no significance
133	SNRPA	5718.19	-0.543455	0.0980216	-5.54424	2.95229e-08	4.13875e-06	no significance
134	NBEAL1	398.08	0.76999	0.139145	5.53371	3.13531e-08	4.36137e-06	no significance
135	TMEM234	565.046	-0.538993	0.097424	-5.53245	3.15787e-08	4.36137e-06	no significance
136	AKR1C1	3755.42	1.95854	0.354415	5.52613	3.27374e-08	4.39595e-06	UP
137	ANO3	19.2074	2.01252	0.364011	5.52874	3.22538e-08	4.39595e-06	UP
138	ARL2	2190.74	-0.831324	0.150404	-5.52726	3.25263e-08	4.39595e-06	no significance
139	SNRPF	5051.97	-0.52099	0.0942808	-5.52594	3.27721e-08	4.39595e-06	no significance
140	ZC3H7B	5305.92	0.360877	0.0653366	5.52335	3.32595e-08	4.42946e-06	no significance
141	SHPRH	349.777	0.945709	0.171385	5.51804	3.42806e-08	4.53307e-06	no significance
142	TAF9	2300.31	-0.458233	0.083165	-5.50993	3.58985e-08	4.71358e-06	no significance
143	USP37	503.914	0.817773	0.148566	5.50444	3.7034e-08	4.82866e-06	no significance
144	C18orf21	880.038	-0.479698	0.0872234	-5.49965	3.80543e-08	4.86751e-06	no significance
145	CD19	102.057	-1.41456	0.257279	-5.49817	3.83762e-08	4.86751e-06	DOWN
146	FUT7	66.7151	-1.24809	0.226964	-5.49905	3.81844e-08	4.86751e-06	DOWN
147	SNRNP35	1678.94	-0.528664	0.0961163	-5.50025	3.79245e-08	4.86751e-06	no significance
148	C8orf76	223.307	-0.598369	0.108915	-5.49393	3.93086e-08	4.87004e-06	no significance
149	DPM2	4137.07	-0.500294	0.0910922	-5.49217	3.97021e-08	4.87004e-06	no significance
150	NAA38	3224.1	-0.834234	0.151823	-5.49479	3.91185e-08	4.87004e-06	no significance
151	RPS21	33664	-0.874112	0.15913	-5.49309	3.94972e-08	4.87004e-06	no significance
152	SPINK1	191.366	-2.8701	0.522476	-5.49326	3.94582e-08	4.87004e-06	DOWN
153	PDE10A	630.534	1.85479	0.338588	5.478	4.3016e-08	5.24205e-06	UP
154	CXCL11	2364.46	-1.70881	0.312181	-5.4738	4.4049e-08	5.33308e-06	DOWN
155	CEACAM4	33.1278	-1.27439	0.232903	-5.47175	4.45623e-08	5.36042e-06	DOWN
156	SLC35F5	3490.47	0.481648	0.0880431	5.4706	4.48518e-08	5.36065e-06	no significance
157	LY6E	30202.9	-0.817233	0.149502	-5.46637	4.59346e-08	5.4551e-06	no significance
158	LGALS4	367.455	2.15627	0.395467	5.45246	4.96783e-08	5.86236e-06	UP
159	UCHL3	164.858	-0.768504	0.141045	-5.44866	5.07511e-08	5.95128e-06	no significance
160	TPRKB	1906.79	-0.400858	0.0738115	-5.43083	5.60937e-08	6.53667e-06	no significance
161	KSR1	1469.69	0.865458	0.159395	5.42964	5.64663e-08	6.53922e-06	no significance
162	ABHD2	6281.01	0.744682	0.137516	5.41522	6.12123e-08	6.75948e-06	no significance
163	FKBPL	854.347	-0.571689	0.105542	-5.41669	6.07108e-08	6.75948e-06	no significance
164	HIPK2	1978.79	0.674085	0.124469	5.41567	6.10592e-08	6.75948e-06	no significance
165	MCM3AP	1778.99	0.647334	0.119538	5.41531	6.11831e-08	6.75948e-06	no significance
166	NFKBIL1	1388.75	-0.599143	0.110502	-5.422	5.89364e-08	6.75948e-06	no significance
167	PDE3A	363.056	1.52307	0.280983	5.42049	5.9436e-08	6.75948e-06	UP
168	UTP20	2058.01	0.606521	0.111911	5.41966	5.97108e-08	6.75948e-06	no significance
169	VEGFB	3675.64	-0.615909	0.11374	-5.41506	6.12685e-08	6.75948e-06	no significance
170	MFSD6	3926.42	0.506154	0.0935814	5.40871	6.34809e-08	6.96236e-06	no significance
171	PFN1	33452.8	-0.558331	0.103329	-5.40345	6.53695e-08	7.08613e-06	no significance
172	RPL36AL	11215.9	-0.535616	0.0991213	-5.40364	6.53007e-08	7.08613e-06	no significance
173	GPSM3	1189.27	-0.774881	0.143546	-5.39815	6.7331e-08	7.25657e-06	no significance
174	RHOG	3960.52	-0.473104	0.0876659	-5.39668	6.78862e-08	7.27436e-06	no significance
175	HSPBP1	4295.73	-0.612118	0.11347	-5.39455	6.86971e-08	7.31919e-06	no significance
176	RPS15A	5831.79	-0.838227	0.155434	-5.39281	6.93625e-08	7.34809e-06	no significance
177	LENG1	783.006	-0.561091	0.104299	-5.37966	7.4628e-08	7.86123e-06	no significance
178	GZMM	162.103	-1.30545	0.242881	-5.37486	7.66405e-08	8.02788e-06	DOWN
179	DYNC2I2	11477.4	-0.65855	0.122573	-5.37269	7.75692e-08	8.07976e-06	no significance
180	MICOS13	3001.2	-0.755011	0.140599	-5.36997	7.87488e-08	8.15707e-06	no significance
181	ZNRD2	1530.07	-0.652718	0.121596	-5.36791	7.96559e-08	8.20544e-06	no significance
182	NKG7	1228.27	-1.3237	0.246687	-5.36592	8.05364e-08	8.25056e-06	DOWN
183	PBX4	214.196	-0.674018	0.125693	-5.36242	8.21157e-08	8.36638e-06	no significance
184	RGS10	2056.88	-0.653746	0.121958	-5.36041	8.30311e-08	8.41366e-06	no significance
185	NDUFB1	3885.54	-0.639633	0.119354	-5.35913	8.36218e-08	8.42772e-06	no significance
186	CES1	639.799	2.19011	0.408961	5.3553	8.54169e-08	8.56235e-06	UP
187	NDUFS4	2327.46	-0.526761	0.0983997	-5.35328	8.63747e-08	8.61206e-06	no significance
188	CAPG	21383.1	-0.629264	0.11767	-5.34768	8.90883e-08	8.83538e-06	no significance
189	ACAP1	1050.35	-0.884902	0.165528	-5.34593	8.99543e-08	8.87406e-06	no significance
190	CST7	601.672	-1.16174	0.217382	-5.34426	9.07887e-08	8.90924e-06	DOWN
191	BTF3	27726.8	-0.431354	0.0807554	-5.34149	9.21875e-08	8.97277e-06	no significance
192	RAB33A	64.2834	-0.841844	0.157617	-5.34107	9.23986e-08	8.97277e-06	no significance
193	COX8A	4203.87	-0.643462	0.120566	-5.33703	9.44826e-08	9.1276e-06	no significance
194	TMEM178A	94.9251	1.60231	0.300305	5.3356	9.52272e-08	9.15212e-06	UP
195	IFITM3	38830.8	-0.875211	0.164091	-5.3337	9.62338e-08	9.20143e-06	no significance
196	EXOSC4	1477.62	-0.848598	0.15927	-5.32804	9.9276e-08	9.35999e-06	no significance
197	NDUFS6	8085.59	-0.89852	0.168641	-5.32799	9.93036e-08	9.35999e-06	no significance
198	SAC3D1	1596.51	-0.789076	0.148105	-5.32782	9.93981e-08	9.35999e-06	no significance
199	MRPL22	1925.35	-0.460322	0.0864348	-5.32565	1.00592e-07	9.42482e-06	no significance
200	FASN	13243.9	0.768054	0.144331	5.32148	1.02925e-07	9.54747e-06	no significance
201	SLC25A10	893.707	-0.83772	0.157407	-5.322	1.02635e-07	9.54747e-06	no significance
202	RBM22	3512.5	-0.320793	0.0603342	-5.31693	1.05531e-07	9.74073e-06	no significance
203	DGCR6L	3118.52	-0.522252	0.0983271	-5.31137	1.08801e-07	9.89561e-06	no significance
204	GPR37	380.088	1.22275	0.230184	5.31204	1.08407e-07	9.89561e-06	UP
205	MRPL28	5563.62	-0.670056	0.126135	-5.31219	1.08313e-07	9.89561e-06	no significance
206	FAM89B	249.743	-0.716375	0.134924	-5.30946	1.09948e-07	9.9514e-06	no significance
207	CALB1	412.648	2.3997	0.452044	5.30856	1.10494e-07	9.95244e-06	UP
208	RPL9	24492.8	-0.660225	0.124417	-5.30656	1.11714e-07	1.0014e-05	no significance
209	EPC2	1491.89	0.403862	0.076171	5.30204	1.14513e-07	1.01672e-05	no significance
210	RPL35A	46414.2	-0.634782	0.119714	-5.30248	1.14241e-07	1.01672e-05	no significance
211	SPATA1	25.0283	-0.660647	0.124651	-5.29998	1.15816e-07	1.02341e-05	no significance
212	PEX16	1758.47	-0.509747	0.0962312	-5.29711	1.17651e-07	1.03472e-05	no significance
213	ALG11	244.14	0.560244	0.105807	5.29497	1.19034e-07	1.04034e-05	no significance
214	MRPL27	3874.64	-0.637693	0.120447	-5.2944	1.19407e-07	1.04034e-05	no significance
215	MED7	666.851	-0.386844	0.0731046	-5.29165	1.21215e-07	1.05119e-05	no significance
216	FAM168B	6091.82	0.398973	0.0754283	5.28943	1.22698e-07	1.05912e-05	no significance
217	C1orf54	367.319	-0.768763	0.145363	-5.28857	1.23279e-07	1.05923e-05	no significance
218	ASH1L	3863.3	0.511019	0.0967506	5.28182	1.27908e-07	1.05993e-05	no significance
219	C9orf16	4008.82	-0.69681	0.131862	-5.28438	1.26129e-07	1.05993e-05	no significance
220	CCS	2607.75	-0.656035	0.124173	-5.28323	1.26925e-07	1.05993e-05	no significance
221	COX7B	9715.48	-0.617156	0.116831	-5.28248	1.27444e-07	1.05993e-05	no significance
222	DOP1B	2052.04	0.618352	0.116962	5.2868	1.24475e-07	1.05993e-05	no significance
223	PLA2G4A	991.774	1.33719	0.253029	5.28472	1.25895e-07	1.05993e-05	UP
224	RPL36	34049.7	-0.838496	0.158708	-5.28327	1.26901e-07	1.05993e-05	no significance
225	SDHA	675.223	-0.79979	0.151332	-5.285	1.25705e-07	1.05993e-05	no significance
226	NEDD8	2432.42	-0.587781	0.111321	-5.28005	1.2915e-07	1.06549e-05	no significance
227	CD52	1111.97	-1.05342	0.199571	-5.27845	1.3028e-07	1.07008e-05	DOWN
228	GZMH	462.695	-1.43941	0.272766	-5.27707	1.31269e-07	1.07347e-05	DOWN
229	ZNF486	105.49	1.43682	0.272409	5.27452	1.33105e-07	1.08373e-05	UP
230	RPL26L1	1371.92	-0.474373	0.090022	-5.26952	1.36785e-07	1.10885e-05	no significance
231	TRAPPC10	1204.65	0.592581	0.112586	5.26337	1.4144e-07	1.14163e-05	no significance
232	IL2RG	1357.33	-1.1883	0.225878	-5.26081	1.4342e-07	1.14767e-05	DOWN
233	POLR2I	390.835	-0.815938	0.155083	-5.2613	1.43041e-07	1.14767e-05	no significance
234	SNRNP70	14303.5	-0.39399	0.0749032	-5.25999	1.44064e-07	1.14789e-05	no significance
235	CARHSP1	5121.17	-0.656815	0.125002	-5.25443	1.4848e-07	1.17305e-05	no significance
236	TMEM256	416.058	-0.80288	0.152788	-5.25486	1.48138e-07	1.17305e-05	no significance
237	SRP19	747.431	-0.442484	0.084278	-5.25029	1.51862e-07	1.19471e-05	no significance
238	RPL37	59095.5	-0.766199	0.146206	-5.24056	1.60092e-07	1.25416e-05	no significance
239	COMMD4	6755.7	-0.636942	0.121575	-5.23907	1.61387e-07	1.25902e-05	no significance
240	PSMA1	1299.48	-0.666771	0.127309	-5.23741	1.62844e-07	1.26509e-05	no significance
241	PLAC8L1	29.5601	-0.874402	0.167149	-5.23127	1.6835e-07	1.30244e-05	no significance
242	GALNT7	3200.07	0.855735	0.163786	5.22472	1.74415e-07	1.33826e-05	no significance
243	SYT5	122.123	-2.00504	0.383707	-5.22545	1.7373e-07	1.33826e-05	DOWN
244	AP2S1	9143.49	-0.58708	0.112467	-5.22004	1.78885e-07	1.36693e-05	no significance
245	RPL22L1	3013.83	-0.848049	0.162567	-5.21662	1.82219e-07	1.38672e-05	no significance
246	CCL19	978.289	-1.8684	0.358476	-5.21206	1.86753e-07	1.41545e-05	DOWN
247	WNT6	35.9504	-1.28733	0.247057	-5.21067	1.8816e-07	1.42034e-05	DOWN
248	HIGD2A	2914.91	-0.679779	0.130666	-5.20242	1.96713e-07	1.47891e-05	no significance
249	CDKN2AIPNL	1499.81	-0.608719	0.117052	-5.2004	1.98857e-07	1.48903e-05	no significance
250	FAM71D	9.11058	-0.817022	0.157263	-5.19526	2.04436e-07	1.52468e-05	no significance
251	THG1L	1015.04	-0.399197	0.0769398	-5.18844	2.12063e-07	1.57526e-05	no significance
252	PIN4	1666.71	-0.567212	0.109349	-5.18719	2.13494e-07	1.5796e-05	no significance
253	EDEM3	3205.14	0.534059	0.103017	5.18418	2.16962e-07	1.58637e-05	no significance
254	UQCR10	2020.09	-0.74551	0.143788	-5.18477	2.16278e-07	1.58637e-05	no significance
255	VSIG8	8.20047	-1.77456	0.342221	-5.18542	2.15532e-07	1.58637e-05	DOWN
256	POLD2	10053.5	-0.512582	0.0989171	-5.18193	2.19599e-07	1.59662e-05	no significance
257	SERTAD1	2686.77	-0.686731	0.132534	-5.18153	2.20076e-07	1.59662e-05	no significance
258	LMTK2	2372.73	0.486163	0.0938501	5.18021	2.21638e-07	1.60172e-05	no significance
259	AL031708.1	11.7439	-0.937043	0.180927	-5.17911	2.22948e-07	1.60497e-05	no significance
260	ARFGEF2	3337.56	0.479422	0.0926932	5.17213	2.31437e-07	1.647e-05	no significance
261	NDUFB10	5415.55	-0.640384	0.123799	-5.17278	2.30637e-07	1.647e-05	no significance
262	SSNA1	4555.76	-0.49752	0.0961791	-5.17285	2.30556e-07	1.647e-05	no significance
263	RANGRF	36.2952	-0.686085	0.132782	-5.167	2.37884e-07	1.68645e-05	no significance
264	DMAP1	3030.02	-0.424829	0.082277	-5.16339	2.42512e-07	1.70628e-05	no significance
265	TMEM141	1516.93	-0.749068	0.145068	-5.16358	2.42269e-07	1.70628e-05	no significance
266	RAB11FIP1	2882.35	0.995883	0.193146	5.15613	2.52111e-07	1.76715e-05	no significance
267	CPS1	174.659	1.92253	0.373169	5.15191	2.57849e-07	1.8006e-05	UP
268	ANXA2R	514.897	-0.90923	0.176557	-5.14978	2.60797e-07	1.81439e-05	no significance
269	NDUFB11	8981.82	-0.761417	0.147888	-5.1486	2.62439e-07	1.81902e-05	no significance
270	SH3GLB2	7497.22	-0.432584	0.0841016	-5.14359	2.69535e-07	1.86129e-05	no significance
271	CENATAC	847.174	-0.557427	0.10839	-5.14281	2.70663e-07	1.86218e-05	no significance
272	SNRPD2	15384.4	-0.732234	0.142441	-5.1406	2.73868e-07	1.87043e-05	no significance
273	VGLL4	1602.93	0.640238	0.124531	5.14118	2.73021e-07	1.87043e-05	no significance
274	SLC12A5	46.7081	-1.31753	0.256383	-5.13891	2.7633e-07	1.88035e-05	DOWN
275	CERS6	1251.09	0.642374	0.125133	5.13352	2.84366e-07	1.90409e-05	no significance
276	ELOB	12627	-0.632244	0.123139	-5.13441	2.83035e-07	1.90409e-05	no significance
277	IGSF10	90.2005	1.69133	0.329491	5.13316	2.84924e-07	1.90409e-05	UP
278	RPL7A	67548.2	-0.551044	0.107297	-5.13572	2.81072e-07	1.90409e-05	no significance
279	UBR3	2086.81	0.385574	0.0750983	5.13426	2.8325e-07	1.90409e-05	no significance
280	GADD45GIP1	4331.45	-0.712305	0.138805	-5.13168	2.87173e-07	1.91226e-05	no significance
281	COMMD5	1710.47	-0.405273	0.0790121	-5.12926	2.90887e-07	1.9301e-05	no significance
282	PSME2	15821.6	-0.629113	0.122762	-5.12466	2.98082e-07	1.96999e-05	no significance
283	RPS15	21247.5	-0.695825	0.135795	-5.12407	2.99012e-07	1.96999e-05	no significance
284	PSMB9	9065.37	-0.861678	0.16826	-5.1211	3.03756e-07	1.9942e-05	no significance
285	NDUFB8	258.962	-0.72673	0.142045	-5.11618	3.11791e-07	2.02083e-05	no significance
286	NIPA2	2051.44	0.470727	0.0919763	5.11791	3.08939e-07	2.02083e-05	no significance
287	TEX29	24.352	-1.053	0.205827	-5.11596	3.12148e-07	2.02083e-05	DOWN
288	ZNF580	1307.14	-0.638541	0.1248	-5.1165	3.11264e-07	2.02083e-05	no significance
289	COX4I2	51.8983	-1.08695	0.212568	-5.1134	3.16417e-07	2.03434e-05	DOWN
290	TMSB10	124058	-0.859906	0.168147	-5.11403	3.15357e-07	2.03434e-05	no significance
291	TSSC4	2641.42	-0.61121	0.119593	-5.11074	3.209e-07	2.05608e-05	no significance
292	SOCS1	659.7	-0.861131	0.168547	-5.10915	3.23615e-07	2.06637e-05	no significance
293	NDUFA3	3949.9	-0.810974	0.158862	-5.10489	3.30994e-07	2.09286e-05	no significance
294	UBE3C	5479.64	0.436508	0.0855092	5.10481	3.31131e-07	2.09286e-05	no significance
295	VPS29	4750.42	-0.290389	0.0568837	-5.10496	3.30861e-07	2.09286e-05	no significance
296	CACNB4	55.112	1.26045	0.247013	5.10277	3.34724e-07	2.10323e-05	UP
297	NBPF15	416.746	0.710783	0.139298	5.10259	3.35028e-07	2.10323e-05	no significance
298	PIH1D1	5427.52	-0.474484	0.0930014	-5.1019	3.36257e-07	2.10386e-05	no significance
299	HIKESHI	1882.67	-0.488616	0.0958094	-5.09987	3.39886e-07	2.10611e-05	no significance
300	PINX1	509.132	-0.542521	0.106372	-5.10023	3.39235e-07	2.10611e-05	no significance
301	SMCO2	87.9669	-0.934279	0.183199	-5.0998	3.40005e-07	2.10611e-05	no significance
302	SEPTIN1	486.598	-0.8651	0.169783	-5.09532	3.48155e-07	2.14946e-05	no significance
303	CNNM4	1919.87	0.508144	0.0997488	5.09424	3.50147e-07	2.15462e-05	no significance
304	TMEM219	7056.88	-0.655487	0.12879	-5.08957	3.58871e-07	2.20103e-05	no significance
305	TEDC1	1810.39	-0.681443	0.133963	-5.08679	3.64177e-07	2.22626e-05	no significance
306	S100A13	1454.63	-0.949925	0.18683	-5.08442	3.68748e-07	2.24683e-05	no significance
307	UPK1B	176.013	2.30703	0.454258	5.07868	3.8006e-07	2.30822e-05	UP
308	GFAP	38.2611	-1.62036	0.319256	-5.07542	3.8665e-07	2.34062e-05	DOWN
309	PSMB7	10654.9	-0.504547	0.0994389	-5.07394	3.89661e-07	2.35121e-05	no significance
310	CCDC47	5739.41	0.386767	0.0762369	5.07324	3.91108e-07	2.35233e-05	no significance
311	PSENEN	1573.32	-0.762291	0.150338	-5.07052	3.96737e-07	2.37851e-05	no significance
312	LSM5	3473.87	-0.459907	0.0907427	-5.06826	4.0147e-07	2.39917e-05	no significance
313	SLC5A8	36.373	3.11583	0.614987	5.06649	4.05215e-07	2.41381e-05	UP
314	FXYD7	8.31749	-1.1369	0.224516	-5.06376	4.11076e-07	2.43565e-05	DOWN
315	SETD7	3386.85	0.539263	0.106499	5.06356	4.11493e-07	2.43565e-05	no significance
316	ATP11A	2858.98	0.758352	0.149826	5.06154	4.15876e-07	2.44606e-05	no significance
317	TUT1	846.686	-0.460575	0.0909844	-5.06213	4.14592e-07	2.44606e-05	no significance
318	GTSF1L	3.97655	-1.41745	0.28011	-5.06033	4.18524e-07	2.4539e-05	DOWN
319	PSMB3	12699.9	-0.66696	0.131869	-5.05776	4.24207e-07	2.47941e-05	no significance
320	ANKS3	1071.16	-0.45987	0.0910012	-5.05345	4.33902e-07	2.51714e-05	no significance
321	CCK	83.0798	-2.17687	0.4308	-5.05309	4.34712e-07	2.51714e-05	DOWN
322	POU5F2	6.12764	-1.06953	0.211655	-5.05318	4.34516e-07	2.51714e-05	DOWN
323	POLR1H	1070.73	-0.580041	0.11482	-5.05175	4.37788e-07	2.52711e-05	no significance
324	MRPL2	142.084	-0.67338	0.133322	-5.05079	4.39994e-07	2.532e-05	no significance
325	CHCHD1	2595.02	-0.445162	0.0881486	-5.05013	4.4151e-07	2.53291e-05	no significance
326	IL32	9319.7	-0.990077	0.196183	-5.0467	4.49518e-07	2.57094e-05	no significance
327	PRAF2	491.416	-0.881005	0.174657	-5.0442	4.55421e-07	2.59673e-05	no significance
328	CLCN3	4287.86	0.548143	0.108704	5.04254	4.59392e-07	2.59863e-05	no significance
329	ISY1	2455.91	-0.579061	0.11482	-5.04321	4.57798e-07	2.59863e-05	no significance
330	SRGAP1	824.688	0.705577	0.139931	5.04231	4.59934e-07	2.59863e-05	no significance
331	VIL1	209.495	2.80503	0.556398	5.0414	4.62128e-07	2.60313e-05	UP
332	CORO1A	3870.2	-0.827883	0.164256	-5.0402	4.65041e-07	2.60381e-05	no significance
333	TOM1L1	1200.49	0.583131	0.115695	5.04026	4.64896e-07	2.60381e-05	no significance
334	CHMP2A	9690.49	-0.657615	0.130608	-5.03502	4.7779e-07	2.66096e-05	no significance
335	ZNF710	1216.7	0.511308	0.101553	5.0349	4.78103e-07	2.66096e-05	no significance
336	PPP2CA	9629.19	-0.333124	0.0662052	-5.03169	4.8618e-07	2.69787e-05	no significance
337	DYNC1I2	4498.76	0.380323	0.075728	5.02223	5.10754e-07	2.82582e-05	no significance
338	ABCC11	24.4875	0.989557	0.197142	5.01952	5.18006e-07	2.8457e-05	no significance
339	APAF1	953.341	0.676463	0.134769	5.01944	5.18233e-07	2.8457e-05	no significance
340	UBE2M	5641.67	-0.482585	0.0961482	-5.01918	5.18926e-07	2.8457e-05	no significance
341	TCF12	3306.16	0.483052	0.096271	5.01762	5.23148e-07	2.86044e-05	no significance
342	ATP5MPL	5067.41	-0.53978	0.107609	-5.01611	5.27278e-07	2.87459e-05	no significance
343	OASL	2526.62	-1.05244	0.209867	-5.01481	5.30847e-07	2.88561e-05	DOWN
344	ELN	2834.8	1.53211	0.305555	5.01421	5.32525e-07	2.88631e-05	UP
345	USP34	2442.91	0.7252	0.144681	5.01242	5.37499e-07	2.90483e-05	no significance
346	CPE	3182.76	1.31186	0.262219	5.00289	5.64769e-07	3.03461e-05	UP
347	MCOLN2	240.575	-0.99393	0.198655	-5.00331	5.63548e-07	3.03461e-05	no significance
348	RPS29	21654.9	-0.64352	0.128699	-5.0002	5.727e-07	3.06839e-05	no significance
349	AMDHD2	773.725	-0.594203	0.118919	-4.99672	5.83151e-07	3.08119e-05	no significance
350	CD72	211.596	-0.998899	0.199914	-4.99665	5.83352e-07	3.08119e-05	no significance
351	COQ8B	2545.87	-0.449781	0.0899825	-4.99854	5.77661e-07	3.08119e-05	no significance
352	RPP30	2141.57	-0.387196	0.0774838	-4.99713	5.81912e-07	3.08119e-05	no significance
353	RUFY4	144.822	-1.2673	0.253603	-4.99718	5.81746e-07	3.08119e-05	DOWN
354	RAI1	3254.52	0.651309	0.130625	4.98612	6.16055e-07	3.24473e-05	no significance
355	MDN1	2669.5	0.447681	0.0898885	4.9804	6.34526e-07	3.3326e-05	no significance
356	SHARPIN	4420.24	-0.464578	0.0933482	-4.97683	6.46337e-07	3.3851e-05	no significance
357	ACACA	5431.84	0.442154	0.0889328	4.97177	6.6344e-07	3.46424e-05	no significance
358	UBXN4	8674.61	0.350034	0.0704115	4.97127	6.65163e-07	3.46424e-05	no significance
359	ATP5MD	4027.27	-0.581896	0.117217	-4.96428	6.89579e-07	3.57154e-05	no significance
360	C1QA	8678.32	-1.13861	0.229361	-4.96427	6.89598e-07	3.57154e-05	DOWN
361	FAM174C	2625.96	-0.651996	0.13136	-4.96343	6.92574e-07	3.57702e-05	no significance
362	SP3	6718.74	0.394839	0.0795631	4.96258	6.95617e-07	3.58281e-05	no significance
363	RPS25	20207	-0.522426	0.105338	-4.9595	7.06751e-07	3.63013e-05	no significance
364	RNF113A	1114.76	-0.449606	0.0906867	-4.95779	7.13001e-07	3.65217e-05	no significance
365	TPSB2	963.218	-1.45259	0.293213	-4.95404	7.26877e-07	3.71305e-05	DOWN
366	ASAP2	1168.3	0.869922	0.175701	4.95114	7.37806e-07	3.73309e-05	no significance
367	BRMS1	5163.97	-0.554998	0.112095	-4.95115	7.37752e-07	3.73309e-05	no significance
368	GALNT3	4661.7	0.683923	0.138142	4.95087	7.3881e-07	3.73309e-05	no significance
369	MINDY4	73.8492	-0.942471	0.190334	-4.95166	7.35815e-07	3.73309e-05	no significance
370	SERGEF	742.832	-0.605149	0.12227	-4.9493	7.44823e-07	3.75331e-05	no significance
371	RTL6	1941	0.540082	0.109147	4.94821	7.48976e-07	3.76406e-05	no significance
372	TRAPPC2L	2602.58	-0.496449	0.100354	-4.94698	7.53738e-07	3.77781e-05	no significance
373	SMIM26	796.265	-0.653127	0.13204	-4.94645	7.558e-07	3.77799e-05	no significance
374	RABAC1	743.197	-0.906077	0.18323	-4.94501	7.61389e-07	3.78795e-05	no significance
375	TMEM160	668.008	-0.940815	0.19026	-4.94489	7.61856e-07	3.78795e-05	no significance
376	MRPS34	4729.76	-0.569978	0.115373	-4.94032	7.79938e-07	3.86754e-05	no significance
377	AGPS	3847.27	0.420814	0.0852349	4.93711	7.92887e-07	3.92132e-05	no significance
378	CD6	778.245	-0.932623	0.189016	-4.9341	8.05221e-07	3.9516e-05	no significance
379	COMMD6	4940.93	-0.605646	0.122732	-4.9347	8.02757e-07	3.9516e-05	no significance
380	FRK	2043.09	0.662731	0.134318	4.93406	8.05367e-07	3.9516e-05	no significance
381	MAPK4	106.3	2.39211	0.485256	4.92958	8.24076e-07	4.03278e-05	UP
382	CLTC	21110.4	0.345311	0.0700573	4.92898	8.26614e-07	4.03359e-05	no significance
383	PHKG2	2452.53	-0.523565	0.106232	-4.92852	8.28569e-07	4.03359e-05	no significance
384	HEATR5A	1213.91	0.483569	0.0981291	4.92788	8.31252e-07	4.03612e-05	no significance
385	LONP2	3780.97	0.3201	0.06497	4.92689	8.35505e-07	4.04623e-05	no significance
386	NHSL1	1631.63	0.594653	0.120743	4.92493	8.43886e-07	4.07623e-05	no significance
387	SYP	136.479	-1.02508	0.208168	-4.9243	8.46609e-07	4.07882e-05	DOWN
388	NCF1	168.761	-0.90865	0.18455	-4.92359	8.49695e-07	4.08313e-05	no significance
389	PRKRA	1157.35	0.49216	0.0999908	4.92205	8.56437e-07	4.10495e-05	no significance
390	RACK1	58919.5	-0.541732	0.110075	-4.92146	8.59004e-07	4.1067e-05	no significance
391	APOC1	1744.58	-1.28884	0.261956	-4.92007	8.6513e-07	4.12541e-05	DOWN
392	NR4A2	1664.91	0.963741	0.196019	4.91658	8.80707e-07	4.18898e-05	no significance
393	UROD	3741.66	-0.365592	0.0743713	-4.91577	8.84338e-07	4.19554e-05	no significance
394	RBMX2	2004.82	-0.479314	0.0975211	-4.91497	8.87949e-07	4.20198e-05	no significance
395	RGS14	2391.21	-0.638731	0.129998	-4.91339	8.95153e-07	4.22535e-05	no significance
396	NUS1	2054.9	0.371299	0.0755794	4.9127	8.98286e-07	4.22943e-05	no significance
397	IFI35	4045.18	-0.717303	0.146139	-4.90835	9.18447e-07	4.31346e-05	no significance
398	STX8	1570.92	-0.534136	0.108862	-4.90656	9.26896e-07	4.34221e-05	no significance
399	MALSU1	1346	-0.433539	0.0884168	-4.90336	9.42096e-07	4.39817e-05	no significance
400	PTPN11	5840.26	0.402504	0.0820981	4.90272	9.45207e-07	4.39817e-05	no significance
401	TYROBP	2771.26	-0.92557	0.188793	-4.90257	9.4592e-07	4.39817e-05	no significance
402	TIMM17B	3495.8	-0.528787	0.107928	-4.89943	9.61141e-07	4.45783e-05	no significance
403	MYBPC2	30.8338	-1.43748	0.293468	-4.89827	9.66825e-07	4.47306e-05	DOWN
404	RPL6	41510.2	-0.4435	0.0905835	-4.89603	9.77908e-07	4.51314e-05	no significance
405	RPL27A	52816.9	-0.723828	0.147903	-4.89394	9.88361e-07	4.55012e-05	no significance
406	ISOC2	4627.56	-0.669496	0.136883	-4.89102	1.00314e-06	4.60679e-05	no significance
407	JAML	900.57	-1.02993	0.210621	-4.88998	1.00847e-06	4.61987e-05	DOWN
408	PA2G4	9694.61	-0.423645	0.0867479	-4.88363	1.04152e-06	4.75958e-05	no significance
409	MIIP	2496.04	-0.593557	0.121556	-4.88298	1.04493e-06	4.76349e-05	no significance
410	IRF7	4241.66	-0.750166	0.153684	-4.88123	1.05424e-06	4.79424e-05	no significance
411	CYP51A1	81.1709	1.02824	0.21078	4.87825	1.07034e-06	4.85557e-05	UP
412	MRPL43	2712.23	-0.401143	0.0822667	-4.87612	1.0819e-06	4.89613e-05	no significance
413	UBE2S	3899.31	-0.691808	0.141901	-4.8753	1.08646e-06	4.90484e-05	no significance
414	ROGDI	1048.42	-0.556098	0.114099	-4.8738	1.09474e-06	4.93027e-05	no significance
415	POLR2L	5891.3	-0.654738	0.134396	-4.87171	1.10634e-06	4.96303e-05	no significance
416	TBC1D8B	662.915	0.750772	0.154114	4.87154	1.10733e-06	4.96303e-05	no significance
417	CD300LF	202.723	-0.945009	0.194031	-4.87039	1.11378e-06	4.97995e-05	no significance
418	PPP1R12C	4799.46	-0.383444	0.0787512	-4.86906	1.12132e-06	5.00167e-05	no significance
419	CTNND2	9.59112	-1.89563	0.38938	-4.86834	1.12538e-06	5.00782e-05	DOWN
420	ANAPC1	994.514	0.398287	0.0818711	4.86481	1.14569e-06	5.06235e-05	no significance
421	CASD1	797.5	0.488009	0.100324	4.86432	1.1485e-06	5.06235e-05	no significance
422	GTF2I	859.325	0.633929	0.130292	4.86543	1.14206e-06	5.06235e-05	no significance
423	NOC4L	2136.69	-0.51672	0.106226	-4.86436	1.14828e-06	5.06235e-05	no significance
424	GPX4	14112	-0.715459	0.147102	-4.86368	1.15225e-06	5.06691e-05	no significance
425	CLDN12	2305.63	0.489863	0.100738	4.86275	1.15768e-06	5.07881e-05	no significance
426	FAU	17368.8	-0.651122	0.13394	-4.86128	1.16628e-06	5.10453e-05	no significance
427	RNASEH2C	1816.83	-0.663527	0.136508	-4.86072	1.16962e-06	5.10714e-05	no significance
428	JAKMIP3	36.8928	1.38727	0.285734	4.85511	1.20322e-06	5.24158e-05	UP
429	LXN	1095.13	1.11521	0.229859	4.85171	1.22399e-06	5.31966e-05	UP
430	ISG15	15280.4	-1.06703	0.220077	-4.84847	1.24418e-06	5.39481e-05	DOWN
431	METTL26	3180.63	-0.662502	0.13677	-4.84392	1.273e-06	5.49425e-05	no significance
432	PLEKHO1	2859.44	-0.693533	0.143169	-4.84416	1.27149e-06	5.49425e-05	no significance
433	DDX41	4661.01	-0.323794	0.0669185	-4.83864	1.30733e-06	5.61904e-05	no significance
434	NDUFA1	7026.87	-0.580418	0.119957	-4.83854	1.30795e-06	5.61904e-05	no significance
435	ATRIP	1042.27	-0.466254	0.096422	-4.83556	1.32772e-06	5.69088e-05	no significance
436	LRRC31	177.13	3.13227	0.647981	4.8339	1.33887e-06	5.70567e-05	UP
437	TF	428.455	1.73013	0.357932	4.83368	1.34035e-06	5.70567e-05	UP
438	ZDHHC12	4245.61	-0.463173	0.0958159	-4.83399	1.33824e-06	5.70567e-05	no significance
439	ECI2	844.612	-1.0313	0.213396	-4.83281	1.34619e-06	5.71748e-05	DOWN
440	LPP	6034.97	0.50298	0.104099	4.83176	1.35334e-06	5.7348e-05	no significance
441	CSAG1	13.9329	-2.23031	0.46198	-4.82772	1.38107e-06	5.839e-05	DOWN
442	CDC34	3151.45	-0.468138	0.0969891	-4.82671	1.38807e-06	5.84212e-05	no significance
443	DNAJC10	6283.75	0.598913	0.124078	4.8269	1.38676e-06	5.84212e-05	no significance
444	HRAS	4477.3	-0.628393	0.130291	-4.823	1.41413e-06	5.93839e-05	no significance
445	ARL6IP4	28.8766	-0.635383	0.131784	-4.82139	1.42559e-06	5.97308e-05	no significance
446	MAPK1	7379.41	0.34139	0.0708664	4.81738	1.45456e-06	6.06717e-05	no significance
447	SREK1IP1	2261.9	-0.558621	0.115951	-4.81774	1.45194e-06	6.06717e-05	no significance
448	IGSF6	646.947	-0.907855	0.188486	-4.81657	1.46047e-06	6.07443e-05	no significance
449	TIMM8B	2127.14	-0.633895	0.131616	-4.81625	1.46282e-06	6.07443e-05	no significance
450	KDR	553.497	0.787929	0.163669	4.81417	1.47811e-06	6.11406e-05	no significance
451	PSMA4	13693.5	-0.398181	0.0827121	-4.81406	1.47892e-06	6.11406e-05	no significance
452	BPTF	3469.43	0.394143	0.0819008	4.81245	1.49091e-06	6.14597e-05	no significance
453	EIF3F	8822.88	-0.473829	0.0984654	-4.81214	1.49323e-06	6.14597e-05	no significance
454	CATSPER1	47.3603	-1.0141	0.21078	-4.81118	1.50039e-06	6.16186e-05	DOWN
455	CITED4	2491.69	-0.932861	0.194064	-4.80697	1.53232e-06	6.27268e-05	no significance
456	PLGRKT	1723.44	-0.656781	0.136638	-4.80674	1.53411e-06	6.27268e-05	no significance
457	MAP4K1	492.304	-0.879806	0.183185	-4.80282	1.56446e-06	6.36884e-05	no significance
458	WAS	714.71	-0.842807	0.175478	-4.80293	1.56359e-06	6.36884e-05	no significance
459	COX6C	6918.37	-0.607591	0.126575	-4.80026	1.58459e-06	6.43007e-05	no significance
460	MUCL3	58.6117	2.091	0.435621	4.80003	1.58639e-06	6.43007e-05	UP
461	C17orf67	153.208	-0.630841	0.131552	-4.79539	1.62358e-06	6.55639e-05	no significance
462	RPL35	42318.8	-0.688895	0.143661	-4.79527	1.62459e-06	6.55639e-05	no significance
463	COA8	964.611	-0.525299	0.10963	-4.79157	1.65483e-06	6.65304e-05	no significance
464	RPL18	58485.4	-0.670018	0.139836	-4.79147	1.65568e-06	6.65304e-05	no significance
465	TCL1A	37.1881	-1.70899	0.356792	-4.78988	1.66878e-06	6.69127e-05	DOWN
466	OTOA	14.5446	-1.07678	0.224902	-4.78777	1.68648e-06	6.73386e-05	DOWN
467	SLFN12L	54.5007	-0.929462	0.194133	-4.78775	1.68663e-06	6.73386e-05	no significance
468	KIF16B	1700.36	0.585646	0.122354	4.7865	1.69714e-06	6.74848e-05	no significance
469	TRAF1	863.227	-0.648684	0.135525	-4.78646	1.69753e-06	6.74848e-05	no significance
470	CCL5	5903.75	-1.15908	0.24225	-4.78465	1.71282e-06	6.75761e-05	DOWN
471	CDHR5	88.2513	2.05661	0.429805	4.78499	1.70998e-06	6.75761e-05	UP
472	FHL3	1707.25	-0.57512	0.120205	-4.78448	1.71432e-06	6.75761e-05	no significance
473	GIGYF2	2895.31	0.377268	0.0788334	4.78564	1.70445e-06	6.75761e-05	no significance
474	PIGQ	2691.51	-0.520866	0.108879	-4.78391	1.71922e-06	6.76261e-05	no significance
475	BFSP2	11.2693	-1.27378	0.266379	-4.78184	1.73698e-06	6.8181e-05	DOWN
476	CRYAB	3280.06	-1.45915	0.305307	-4.77927	1.75931e-06	6.89125e-05	DOWN
477	NOTCH2	8997.16	0.670501	0.140325	4.77819	1.76877e-06	6.91378e-05	no significance
478	CCDC93	2064.21	0.313979	0.0657398	4.77609	1.78737e-06	6.92839e-05	no significance
479	CDKL3	28.7975	-0.48478	0.101485	-4.77686	1.7805e-06	6.92839e-05	no significance
480	PPM1N	348.951	-0.986779	0.20659	-4.77652	1.78355e-06	6.92839e-05	no significance
481	WASH6P	465.11	-0.550677	0.115296	-4.77619	1.78646e-06	6.92839e-05	no significance
482	ADPRS	3648.42	-0.344349	0.0721143	-4.77504	1.79671e-06	6.95012e-05	no significance
483	SLC7A11	964.421	1.34651	0.282101	4.77314	1.81372e-06	7.00142e-05	UP
484	KRBOX1	17.2878	-1.97046	0.412898	-4.77226	1.82171e-06	7.01207e-05	DOWN
485	PDCD1	269.559	-1.09469	0.229399	-4.77201	1.824e-06	7.01207e-05	DOWN
486	IFNK	8.40258	-2.49926	0.523835	-4.77108	1.8324e-06	7.0257e-05	DOWN
487	VAMP5	2191.69	-0.926232	0.194147	-4.77079	1.83509e-06	7.0257e-05	no significance
488	ADPRM	364.287	-0.362421	0.0759962	-4.76893	1.85204e-06	7.07606e-05	no significance
489	MYL12B	36562.2	-0.503249	0.105564	-4.76725	1.86754e-06	7.12072e-05	no significance
490	COX6B1	16482	-0.696997	0.14623	-4.76645	1.875e-06	7.13457e-05	no significance
491	THOC6	2922	-0.451027	0.0946438	-4.76552	1.88369e-06	7.15302e-05	no significance
492	AFDN	5372.37	0.507234	0.106461	4.76452	1.89303e-06	7.17089e-05	no significance
493	MED1	2487	0.33062	0.0693968	4.7642	1.89608e-06	7.17089e-05	no significance
494	FADS3	1600.32	-1.10807	0.232922	-4.75726	1.96243e-06	7.40679e-05	DOWN
495	BORCS8	579.967	-0.504954	0.106211	-4.75423	1.992e-06	7.44853e-05	no significance
496	JAK3	1262.91	-0.801018	0.168467	-4.75476	1.9868e-06	7.44853e-05	no significance
497	MKLN1	1505.02	0.372242	0.0782934	4.75445	1.98984e-06	7.44853e-05	no significance
498	PQBP1	4390.91	-0.559596	0.117708	-4.75409	1.99346e-06	7.44853e-05	no significance
499	PSMC5	9796.19	-0.451063	0.0948738	-4.75435	1.99089e-06	7.44853e-05	no significance
500	COX7C	14037.5	-0.525655	0.110587	-4.75329	2.00128e-06	7.46278e-05	no significance
501	SIL1	2576.03	-0.615564	0.12962	-4.74899	2.04438e-06	7.60828e-05	no significance
502	COPS9	2992.94	-0.754117	0.158819	-4.74827	2.05164e-06	7.62007e-05	no significance
503	RHOT2	5580.71	-0.34917	0.0735512	-4.7473	2.06145e-06	7.64131e-05	no significance
504	NT5C1B	7.65566	0.923491	0.194571	4.7463	2.07174e-06	7.66422e-05	no significance
505	LEFTY1	46.0895	2.19609	0.46274	4.74584	2.07642e-06	7.6663e-05	UP
506	RPL11	55241	-0.520544	0.109719	-4.74435	2.09182e-06	7.6927e-05	no significance
507	RPS9	52830.6	-0.658221	0.138735	-4.74446	2.09059e-06	7.6927e-05	no significance
508	ARFGEF3	1458.57	1.13111	0.238442	4.74375	2.09796e-06	7.70008e-05	UP
509	PSME1	16734.3	-0.470119	0.0991238	-4.74274	2.10846e-06	7.72343e-05	no significance
510	MAN1A2	3148.38	0.357223	0.0753551	4.74053	2.13162e-06	7.79294e-05	no significance
511	ATP1A3	21.443	-1.18808	0.250849	-4.73625	2.17713e-06	7.92823e-05	DOWN
512	SBSPON	249.696	1.11888	0.236232	4.73636	2.17588e-06	7.92823e-05	UP
513	TAOK1	3901.38	0.39813	0.0841031	4.73383	2.20317e-06	8.00742e-05	no significance
514	GALNTL6	25.7014	1.46393	0.309298	4.73309	2.21127e-06	8.02124e-05	UP
515	TIMM10	1730.51	-0.52457	0.110872	-4.73129	2.23101e-06	8.07711e-05	no significance
516	TMEM258	3497.34	-0.551604	0.116658	-4.72841	2.26288e-06	8.17664e-05	no significance
517	PPP1R32	89.8295	-0.633914	0.134276	-4.72097	2.34721e-06	8.451e-05	no significance
518	SMAP1	393.692	0.650443	0.137787	4.72064	2.35098e-06	8.451e-05	no significance
519	ZNF688	738.963	-0.530286	0.112336	-4.72052	2.35241e-06	8.451e-05	no significance
520	BLOC1S1	487.296	-0.766123	0.162505	-4.71445	2.42361e-06	8.69004e-05	no significance
521	BMPR2	4061.14	0.397914	0.0844334	4.71275	2.44396e-06	8.74618e-05	no significance
522	TTC1	3243.46	-0.409372	0.0868739	-4.71226	2.44986e-06	8.7505e-05	no significance
523	LETMD1	2542.81	-0.324019	0.0688117	-4.70878	2.49206e-06	8.87274e-05	no significance
524	PLEKHM3	551.013	0.521473	0.110748	4.70865	2.4936e-06	8.87274e-05	no significance
525	MYO5C	2486.38	0.740678	0.157396	4.70582	2.52849e-06	8.97541e-05	no significance
526	UBE2B	4254.86	-0.365418	0.0776571	-4.70553	2.53208e-06	8.97541e-05	no significance
527	DCAF7	6483.9	0.347219	0.0738303	4.70293	2.56451e-06	9.07311e-05	no significance
528	LNPK	2702.84	0.382776	0.0814608	4.6989	2.61567e-06	9.23365e-05	no significance
529	TBL3	3788.48	-0.40247	0.0856578	-4.69858	2.61979e-06	9.23365e-05	no significance
530	SLC4A2	3117.05	0.474798	0.101078	4.69733	2.63586e-06	9.27277e-05	no significance
531	COX6A1	2732.19	-0.566918	0.120711	-4.69648	2.64687e-06	9.29395e-05	no significance
532	ODF3B	2569.86	-0.74258	0.158159	-4.69515	2.66415e-06	9.33703e-05	no significance
533	SUSD3	341.631	-0.846671	0.180359	-4.69435	2.67449e-06	9.35571e-05	no significance
534	CENPS	170.625	-0.642778	0.136965	-4.69302	2.69204e-06	9.39947e-05	no significance
535	YPEL3	3283.44	-0.54637	0.116433	-4.69256	2.6981e-06	9.40302e-05	no significance
536	ARID1B	4553.28	0.350916	0.0748713	4.68693	2.77338e-06	9.54053e-05	no significance
537	ATP5MC2	17508.4	-0.464668	0.0991278	-4.68756	2.76477e-06	9.54053e-05	no significance
538	EXOC7	2883.48	0.440022	0.0938796	4.68708	2.77125e-06	9.54053e-05	no significance
539	GORASP2	6856.69	0.273872	0.0584156	4.68834	2.75432e-06	9.54053e-05	no significance
540	MCTS1	3253.39	-0.44502	0.0949152	-4.68861	2.75072e-06	9.54053e-05	no significance
541	SDHAF1	1012.65	-0.528318	0.112714	-4.68722	2.76939e-06	9.54053e-05	no significance
542	SLIRP	3054.07	-0.548011	0.11692	-4.68705	2.77167e-06	9.54053e-05	no significance
543	PAXIP1	879.526	0.465856	0.0994408	4.68476	2.80292e-06	9.62438e-05	no significance
544	TNNI3	120.414	-1.62047	0.346133	-4.68164	2.84591e-06	9.75404e-05	DOWN
545	CD8A	1447.69	-1.16202	0.24832	-4.67954	2.87523e-06	9.83645e-05	DOWN
546	ALDH16A1	3511.9	-0.467781	0.0999833	-4.67859	2.88849e-06	9.86372e-05	no significance
547	ADAMTS9	354.966	0.961676	0.205623	4.6769	2.91248e-06	9.90983e-05	no significance
548	GLP1R	3.08491	1.84515	0.394525	4.67689	2.91263e-06	9.90983e-05	UP
549	C19orf25	1752.22	-0.557426	0.119247	-4.67454	2.94611e-06	0.000100055	no significance
550	OXLD1	1608.19	-0.52068	0.111469	-4.67108	2.99623e-06	0.000101572	no significance
551	RPS20	63495.9	-0.60008	0.128516	-4.6693	3.0223e-06	0.00010227	no significance
552	PLEKHB2	5698.9	0.293351	0.0628334	4.66872	3.03082e-06	0.000102373	no significance
553	CMTM1	47.727	0.60334	0.129272	4.66723	3.05294e-06	0.00010238	no significance
554	DKK4	47.1483	1.60315	0.343419	4.66821	3.03837e-06	0.00010238	UP
555	FAAP20	2261.33	-0.577477	0.12374	-4.66685	3.0585e-06	0.00010238	no significance
556	TMEM126A	978.495	-0.459855	0.0985306	-4.66713	3.05437e-06	0.00010238	no significance
557	WDR83	245.492	-0.671709	0.143915	-4.66739	3.05046e-06	0.00010238	no significance
558	SUCLG1	5901.49	-0.372296	0.0797811	-4.66646	3.06429e-06	0.00010239	no significance
559	FAM193B	2868.77	-0.455538	0.0976395	-4.66551	3.0785e-06	0.000102574	no significance
560	MRPL41	2185.07	-0.679945	0.145743	-4.66536	3.08079e-06	0.000102574	no significance
561	CCNH	1210.98	-0.354211	0.0759419	-4.66424	3.09759e-06	0.000102897	no significance
562	GCLM	2572.52	0.781834	0.167637	4.66386	3.10337e-06	0.000102897	no significance
563	JOSD2	1693.33	-0.611834	0.131198	-4.66343	3.10979e-06	0.000102897	no significance
564	RPS13	21242	-0.53529	0.114789	-4.66325	3.11257e-06	0.000102897	no significance
565	ZBTB8OS	1615.65	-0.349563	0.07501	-4.66022	3.15877e-06	0.000104239	no significance
566	SNRNP200	15193.9	0.309969	0.0665404	4.65835	3.18749e-06	0.000105001	no significance
567	NPEPL1	546.557	-0.668748	0.143601	-4.657	3.20849e-06	0.000105321	no significance
568	PARVG	620.614	-0.86701	0.186169	-4.65712	3.20669e-06	0.000105321	no significance
569	SCNM1	2705.34	-0.460076	0.0988165	-4.65587	3.22621e-06	0.000105717	no significance
570	CCL4	770.396	-0.981291	0.210803	-4.65501	3.23966e-06	0.000105785	no significance
571	PPP1R27	9.77663	-1.01076	0.217132	-4.65506	3.23891e-06	0.000105785	DOWN
572	ASCL2	751.708	-1.02538	0.220314	-4.65418	3.25273e-06	0.000106026	DOWN
573	NUDC	11071.7	-0.493171	0.105992	-4.65292	3.2727e-06	0.000106424	no significance
574	RNASE3	3.48933	-1.36701	0.29381	-4.65269	3.27633e-06	0.000106424	DOWN
575	ANKIB1	3021.78	0.384992	0.082777	4.65096	3.30393e-06	0.000106762	no significance
576	CHIT1	579.611	-1.62958	0.350343	-4.65139	3.29708e-06	0.000106762	DOWN
577	KCNJ10	79.5927	-1.12703	0.242317	-4.65105	3.30245e-06	0.000106762	DOWN
578	GFPT1	5575.64	0.608329	0.13085	4.64905	3.33459e-06	0.000107567	no significance
579	CCM2	4551.83	-0.490682	0.105596	-4.64677	3.37168e-06	0.000108575	no significance
580	PPP2R2B	334.814	-1.45649	0.313501	-4.64588	3.38635e-06	0.00010886	DOWN
581	TUBB4A	16.8151	-1.25488	0.270202	-4.64422	3.41366e-06	0.000109548	DOWN
582	NDUFA9	1120.97	-0.697798	0.150373	-4.64045	3.47659e-06	0.000111376	no significance
583	IGF2	28.1544	1.50039	0.32346	4.63857	3.50837e-06	0.000112202	UP
584	RPLP1	109236	-0.660916	0.142534	-4.6369	3.53677e-06	0.000112916	no significance
585	KRT76	9.772	-1.81424	0.391292	-4.63653	3.54311e-06	0.000112925	DOWN
586	TKTL1	8.22091	-1.76949	0.381794	-4.63469	3.57476e-06	0.00011374	DOWN
587	USP22	5439.07	0.557926	0.120401	4.63391	3.58821e-06	0.000113973	no significance
588	CAMTA1	2683.64	-0.42513	0.0917679	-4.63267	3.60985e-06	0.000114465	no significance
589	FAM50A	7342.49	-0.53878	0.116346	-4.63083	3.64195e-06	0.000115092	no significance
590	ZBED4	1843.43	0.329022	0.0710475	4.63102	3.63863e-06	0.000115092	no significance
591	CLEC17A	19.4675	-1.2828	0.277099	-4.62941	3.66715e-06	0.000115692	DOWN
592	NSA2	4722.51	-0.413605	0.0893541	-4.62883	3.67731e-06	0.000115816	no significance
593	HLA-DPB1	14231.9	-0.953657	0.206146	-4.62613	3.72564e-06	0.000117141	no significance
594	PSG6	4.02628	-3.02154	0.653316	-4.62493	3.7473e-06	0.000117623	DOWN
595	CWC15	3685.53	-0.404926	0.0875754	-4.62374	3.76876e-06	0.000118099	no significance
596	CNOT1	7674.93	0.638638	0.138209	4.62081	3.82249e-06	0.000119581	no significance
597	BABAM1	2208.07	-0.660862	0.143049	-4.61983	3.84054e-06	0.000119881	no significance
598	IGF2R	8192.03	0.492765	0.106668	4.61959	3.84495e-06	0.000119881	no significance
599	SLC16A14	669.424	1.02155	0.221196	4.61827	3.86943e-06	0.000120443	UP
600	PSMD13	9614.27	-0.447568	0.0969589	-4.61606	3.9109e-06	0.000121351	no significance
601	RPS11	83445.9	-0.635095	0.137585	-4.61602	3.91162e-06	0.000121351	no significance
602	ATP5F1D	4270.35	-0.647655	0.140324	-4.61544	3.92265e-06	0.000121357	no significance
603	CCDC28B	443.378	-0.71994	0.156033	-4.61402	3.94954e-06	0.000121357	no significance
604	DPH7	1707.22	-0.384188	0.0832728	-4.61361	3.95735e-06	0.000121357	no significance
605	GOLIM4	4169.86	0.686141	0.148707	4.61406	3.94888e-06	0.000121357	no significance
606	IFT43	1495.93	-0.389834	0.0844709	-4.615	3.93088e-06	0.000121357	no significance
607	MED23	1816.3	0.373975	0.0810537	4.61392	3.95146e-06	0.000121357	no significance
608	TBC1D10C	727.696	-0.969484	0.210081	-4.61482	3.93444e-06	0.000121357	no significance
609	GZMK	100.29	-1.32173	0.286538	-4.61273	3.97409e-06	0.00012167	DOWN
610	RPS24	72748.5	-0.610722	0.132454	-4.61084	4.01051e-06	0.000122584	no significance
611	TFPT	1201.5	-0.726406	0.157563	-4.61024	4.02197e-06	0.000122732	no significance
612	MRPL20	4316.87	-0.401926	0.0872564	-4.60626	4.09979e-06	0.000124903	no significance
613	AAAS	2798.79	-0.301246	0.0654154	-4.60513	4.12207e-06	0.000125239	no significance
614	HEATR5B	1816.89	0.389908	0.0846701	4.60502	4.12427e-06	0.000125239	no significance
615	RPL36A	169.029	-0.457156	0.0992834	-4.60456	4.13341e-06	0.000125313	no significance
616	ARPC5L	5922.71	-0.446022	0.0968726	-4.60421	4.14031e-06	0.000125318	no significance
617	SLC25A28	3818.62	-0.475676	0.103326	-4.60366	4.15132e-06	0.000125448	no significance
618	SIPA1L2	2524.1	0.770407	0.167366	4.60313	4.16191e-06	0.000125565	no significance
619	EVI2A	211.955	-0.83211	0.180796	-4.60247	4.17504e-06	0.000125757	no significance
620	THSD7B	14.3978	1.6984	0.369283	4.59919	4.24135e-06	0.000127548	UP
621	CHD8	4812.79	0.278761	0.0606394	4.59702	4.2858e-06	0.000128471	no significance
622	SMIM12	2733.65	-0.320588	0.0697338	-4.59731	4.27982e-06	0.000128471	no significance
623	ALG12	603.022	0.428404	0.0932035	4.59643	4.29782e-06	0.000128624	no significance
624	RUVBL2	8143.19	-0.440962	0.0959481	-4.59584	4.31003e-06	0.000128783	no significance
625	TNFRSF4	220.498	-0.843663	0.183588	-4.5954	4.31914e-06	0.000128849	no significance
626	SMIM7	1765.33	-0.467064	0.101705	-4.59234	4.38309e-06	0.000130547	no significance
627	ASCC3	3450.09	0.42192	0.091885	4.59183	4.39376e-06	0.000130657	no significance
628	BHLHA15	147.989	1.20434	0.262557	4.58696	4.49749e-06	0.000133528	UP
629	ESRRG	59.7305	1.74442	0.380383	4.58597	4.51891e-06	0.000133738	UP
630	MYL6	47103.6	-0.523178	0.114081	-4.58604	4.51742e-06	0.000133738	no significance
631	SCN4B	115.708	-1.08701	0.237232	-4.58204	4.60459e-06	0.000136058	DOWN
632	AHCYL2	1269.69	0.67263	0.146809	4.58166	4.61299e-06	0.000136091	no significance
633	RPS8	69134.5	-0.524455	0.114477	-4.58131	4.62083e-06	0.000136106	no significance
634	RPS7	38613.8	-0.481118	0.105031	-4.58072	4.63384e-06	0.000136274	no significance
635	SUV39H1	1654.34	-0.438934	0.0958511	-4.57933	4.66459e-06	0.000136963	no significance
636	PCBP2	9981.45	-0.30735	0.0671344	-4.57812	4.69165e-06	0.000137541	no significance
637	GUCY2D	41.5781	-1.09669	0.239589	-4.57737	4.70858e-06	0.00013782	DOWN
638	C1orf162	582.56	-0.752749	0.164545	-4.57473	4.76845e-06	0.000139354	no significance
639	GOSR1	2844.12	0.216511	0.0473346	4.57405	4.7838e-06	0.000139365	no significance
640	TARBP2	1999.01	-0.475169	0.10388	-4.57422	4.78004e-06	0.000139365	no significance
641	BAX	5318.77	-0.356279	0.0779024	-4.5734	4.79871e-06	0.000139582	no significance
642	RGL4	54.1864	-0.937445	0.205015	-4.57256	4.81793e-06	0.000139923	no significance
643	BCKDHB	982.914	0.675859	0.147824	4.57205	4.82977e-06	0.000140048	no significance
644	PNKP	2653.63	-0.42073	0.0920424	-4.57105	4.8529e-06	0.0001405	no significance
645	HEXD	1864.57	-0.537352	0.117569	-4.57051	4.86536e-06	0.000140643	no significance
646	FAM120B	1702.63	0.320469	0.0701285	4.56974	4.88338e-06	0.000140945	no significance
647	RPL12	40703.1	-0.584472	0.127934	-4.56853	4.91156e-06	0.000141539	no significance
648	H4C6	1.09355	-1.8457	0.40405	-4.568	4.92403e-06	0.00014168	DOWN
649	CD2	1245.44	-0.984081	0.215593	-4.56453	5.00616e-06	0.000143531	no significance
650	MAF1	6845.65	-0.374197	0.0819833	-4.56431	5.01146e-06	0.000143531	no significance
651	PAOX	40.9201	-0.688942	0.150922	-4.5649	4.99742e-06	0.000143531	no significance
652	TPRA1	3717.55	-0.442366	0.096945	-4.56307	5.04121e-06	0.000144161	no significance
653	ADAMTS16	60.3898	1.40859	0.308841	4.5609	5.09345e-06	0.000145361	UP
654	UBE4A	956.846	0.693739	0.152113	4.56068	5.09875e-06	0.000145361	no significance
655	SMIM4	623.999	-0.756393	0.165896	-4.55945	5.12885e-06	0.000145996	no significance
656	CST3	19290.4	-0.759626	0.166645	-4.55834	5.15597e-06	0.000146544	no significance
657	CDON	245.902	0.903329	0.198222	4.55716	5.18506e-06	0.000147147	no significance
658	MYO5B	2776.29	0.704619	0.154663	4.55585	5.21744e-06	0.000147841	no significance
659	RPL34	27327.1	-0.618576	0.135838	-4.55378	5.26914e-06	0.000149079	no significance
660	LRSAM1	1532.11	-0.305574	0.0671188	-4.55273	5.29544e-06	0.000149596	no significance
661	HDAC3	3339.77	-0.319212	0.0701206	-4.55233	5.30559e-06	0.000149656	no significance
662	CTDNEP1	2634.68	-0.395392	0.0869317	-4.5483	5.40799e-06	0.000152314	no significance
663	AGAP1	1755.26	0.553937	0.121833	4.54667	5.45005e-06	0.000152806	no significance
664	KLRB1	185.413	-0.974867	0.214398	-4.54698	5.44201e-06	0.000152806	no significance
665	SLC39A5	36.0961	1.47783	0.325015	4.54698	5.44212e-06	0.000152806	UP
666	SYNJ2	2158.33	0.508599	0.111873	4.54621	5.46215e-06	0.000152916	no significance
667	BAD	733.812	-0.627299	0.138036	-4.54445	5.50791e-06	0.000153966	no significance
668	GPATCH3	1137.55	-0.379138	0.083476	-4.54188	5.57548e-06	0.000155621	no significance
669	FOXI3	40.6988	2.35737	0.51917	4.54064	5.60826e-06	0.000156302	UP
670	CASR	4.23254	-1.37157	0.30209	-4.54027	5.61823e-06	0.000156346	DOWN
671	NOP53	15523.1	-0.581791	0.128157	-4.53968	5.63398e-06	0.000156551	no significance
672	TRNAU1AP	1763.72	-0.382684	0.0843097	-4.53902	5.65149e-06	0.000156804	no significance
673	SURF1	2742.05	-0.410156	0.0903807	-4.53809	5.6765e-06	0.000157263	no significance
674	ATP2A2	25056	0.429275	0.0946052	4.53754	5.69135e-06	0.000157441	no significance
675	HLA-F	10896.1	-0.803377	0.177079	-4.53683	5.71053e-06	0.00015762	no significance
676	NEMF	1528.95	0.539455	0.11891	4.53668	5.71472e-06	0.00015762	no significance
677	COPRS	2379.69	-0.514019	0.11334	-4.53518	5.75548e-06	0.000158313	no significance
678	STX4	3495.84	-0.390862	0.0861854	-4.53513	5.75683e-06	0.000158313	no significance
679	RPL29	32686.3	-0.593772	0.13097	-4.53366	5.79708e-06	0.000159185	no significance
680	NPY1R	34.2461	1.44261	0.318362	4.53136	5.86054e-06	0.000160691	UP
681	PCDHB12	49.8836	0.992006	0.219022	4.52925	5.91938e-06	0.000162066	no significance
682	FAM13A	1059.74	0.738604	0.163157	4.52696	5.98389e-06	0.000163592	no significance
683	LATS1	1622.94	0.403771	0.0892649	4.52329	6.08847e-06	0.000166207	no significance
684	CMC2	1286.4	-0.403567	0.089242	-4.52217	6.12099e-06	0.000166851	no significance
685	IL22RA2	89.7981	-1.4318	0.316664	-4.52152	6.13976e-06	0.000167118	DOWN
686	UMODL1	29.1247	1.41849	0.313747	4.52112	6.15136e-06	0.00016719	UP
687	ADD3	5122.93	0.613399	0.135697	4.52036	6.17337e-06	0.000167544	no significance
688	ISG20	3136.62	-0.802258	0.177532	-4.51894	6.21488e-06	0.000168425	no significance
689	HSPB11	2552.81	-0.4137	0.0915957	-4.51658	6.28453e-06	0.000170065	no significance
690	COPA	13784	0.369452	0.0818123	4.51585	6.30638e-06	0.000170409	no significance
691	TMEM131	3748.41	0.333194	0.0738066	4.51442	6.34916e-06	0.000171317	no significance
692	RPL8	112905	-0.645494	0.143134	-4.50972	6.49138e-06	0.000174901	no significance
693	ACBD3	4153.88	0.347729	0.0771181	4.50905	6.51198e-06	0.000175203	no significance
694	IFNL3	4.69579	-1.60751	0.35659	-4.50801	6.54397e-06	0.00017581	DOWN
695	COL15A1	2152.29	0.864317	0.191751	4.50749	6.55992e-06	0.000175985	no significance
696	CALU	9229.73	0.485034	0.107613	4.50718	6.56942e-06	0.000175987	no significance
697	TNFRSF11B	120.268	1.20065	0.266418	4.50666	6.58559e-06	0.000176167	UP
698	DYNC1LI2	3453	0.623577	0.138411	4.50527	6.62891e-06	0.000177072	no significance
699	CLTB	13460.6	-0.675667	0.150019	-4.50388	6.67246e-06	0.00017798	no significance
700	MAFK	1969.04	0.718576	0.159593	4.50255	6.71423e-06	0.000178838	no significance
701	CSAG3	50.8436	-2.25529	0.500926	-4.50224	6.72401e-06	0.000178843	DOWN
702	C16orf89	42.1902	1.58611	0.352542	4.49905	6.82571e-06	0.000180262	UP
703	CDC40	1093.7	0.413746	0.0919585	4.49926	6.8189e-06	0.000180262	no significance
704	DLG5	3933.45	0.691253	0.153631	4.49942	6.81392e-06	0.000180262	no significance
705	EGLN1	179.803	0.674263	0.14984	4.49987	6.79935e-06	0.000180262	no significance
706	NUDT18	579.335	-0.582872	0.129524	-4.50011	6.79191e-06	0.000180262	no significance
707	HCFC1R1	3455.54	-0.611108	0.135857	-4.49816	6.85436e-06	0.000180763	no significance
708	ABI3	757.069	-0.784672	0.174481	-4.49718	6.88604e-06	0.000181342	no significance
709	TSPAN4	1813.01	-0.770131	0.17126	-4.49684	6.89701e-06	0.000181375	no significance
710	NDUFS3	4821.51	-0.444244	0.0988266	-4.49519	6.95087e-06	0.000182534	no significance
711	GON4L	2292.03	0.371165	0.0826276	4.49203	7.05488e-06	0.000185004	no significance
712	RIT1	2557.38	0.515803	0.114853	4.49097	7.08983e-06	0.00018566	no significance
713	RO60	1461.49	0.408168	0.0909051	4.49005	7.12076e-06	0.000186208	no significance
714	INTS11	6241.77	-0.294501	0.0656379	-4.48675	7.23178e-06	0.000188847	no significance
715	UGT1A10	6.13844	3.75186	0.836332	4.48608	7.25446e-06	0.000189174	UP
716	PKHD1L1	59.342	-1.44537	0.322312	-4.4844	7.31207e-06	0.00019041	DOWN
717	PPFIA1	2635.86	0.435034	0.097027	4.48364	7.338e-06	0.000190819	no significance
718	LCMT1	2108.89	-0.384103	0.0856841	-4.48278	7.36778e-06	0.000191326	no significance
719	MGMT	2590.73	-0.727409	0.162313	-4.48152	7.41126e-06	0.000192188	no significance
720	TOR1AIP1	3333.35	0.305235	0.0681207	4.4808	7.43638e-06	0.000192571	no significance
721	PARK7	12222.8	-0.373893	0.0834713	-4.4793	7.48877e-06	0.000193659	no significance
722	GGT1	13.561	1.2473	0.278503	4.47858	7.51402e-06	0.000194043	UP
723	XAB2	4641.96	-0.448291	0.100114	-4.4778	7.5416e-06	0.000194486	no significance
724	NELFE	6424.17	-0.479851	0.107181	-4.47702	7.56931e-06	0.000194931	no significance
725	EXOSC1	1657.05	-0.336665	0.0752035	-4.47671	7.58008e-06	0.000194939	no significance
726	PRR14L	2625.96	0.327661	0.0732049	4.47594	7.60774e-06	0.000195381	no significance
727	NACA	29897.4	-0.440617	0.0984999	-4.47327	7.70307e-06	0.000197557	no significance
728	SOAT2	8.80377	-1.04361	0.233526	-4.46895	7.86053e-06	0.000201318	DOWN
729	URB2	1107.66	0.408541	0.0914677	4.46651	7.95076e-06	0.00020335	no significance
730	ARHGAP45	2408.97	-0.570332	0.127786	-4.46319	8.07473e-06	0.00020611	no significance
731	MAP3K2	3740.79	0.258424	0.0579031	4.46303	8.08078e-06	0.00020611	no significance
732	ARHGAP5	1765.83	0.690115	0.154646	4.46254	8.09946e-06	0.000206304	no significance
733	ADGRF5	448.771	0.681307	0.152705	4.46158	8.13565e-06	0.000206661	no significance
734	DDX56	5520.52	-0.3281	0.0735354	-4.4618	8.12736e-06	0.000206661	no significance
735	POLL	1223.42	-0.370571	0.0831013	-4.45926	8.22423e-06	0.000208627	no significance
736	C8orf58	551.201	-0.507497	0.113816	-4.45893	8.2371e-06	0.000208669	no significance
737	SPAG7	2923.27	-0.383179	0.0859739	-4.45692	8.31438e-06	0.000210341	no significance
738	H2AX	5900.97	-0.587093	0.13175	-4.4561	8.34634e-06	0.000210835	no significance
739	TAPBP	22221.1	-0.540841	0.121378	-4.45584	8.35652e-06	0.000210835	no significance
740	RPS26	9776.38	-0.574463	0.128967	-4.45435	8.41484e-06	0.00021202	no significance
741	GNLY	2160.97	-1.21944	0.273817	-4.45347	8.44925e-06	0.0002126	DOWN
742	CENPH	1788.52	-0.441973	0.0992661	-4.45241	8.49111e-06	0.000213365	no significance
743	WDR54	1525.97	-0.748442	0.168267	-4.44795	8.66925e-06	0.000217548	no significance
744	RPL23	40950.6	-0.476699	0.10718	-4.44764	8.68208e-06	0.000217577	no significance
745	IGFBP5	12580.4	1.32743	0.298572	4.44594	8.75092e-06	0.000218227	UP
746	SLC35A3	2394.02	0.518422	0.116597	4.44627	8.73725e-06	0.000218227	no significance
747	SS18L2	1355.67	-0.451101	0.101458	-4.44617	8.74131e-06	0.000218227	no significance
748	USF1	4419.28	-0.41917	0.0942837	-4.44584	8.75483e-06	0.000218227	no significance
749	PLCB4	470.669	1.50954	0.33967	4.44413	8.82464e-06	0.000219674	UP
750	CDC42BPB	4805.73	0.618043	0.139118	4.44257	8.8889e-06	0.000220508	no significance
751	MOB2	2320.56	-0.423354	0.0952865	-4.44296	8.87285e-06	0.000220508	no significance
752	STAP1	47.3119	-0.867387	0.195249	-4.44246	8.89366e-06	0.000220508	no significance
753	RPS3A	13236.6	-0.57243	0.128898	-4.44095	8.95612e-06	0.000221762	no significance
754	MZT2B	2473.21	-0.794403	0.178958	-4.43904	9.03629e-06	0.00022345	no significance
755	SOCS7	1175.63	0.495133	0.111562	4.43818	9.07208e-06	0.000224038	no significance
756	FGF22	12.486	-0.959951	0.216347	-4.4371	9.11805e-06	0.000224828	no significance
757	RALGDS	912.507	-0.494346	0.111418	-4.43686	9.12816e-06	0.000224828	no significance
758	NOMO2	539.612	0.656569	0.148005	4.43612	9.15963e-06	0.000225305	no significance
759	PTGDS	72.5918	-1.15073	0.259506	-4.43433	9.23611e-06	0.000226887	DOWN
760	SLC13A2	63.7905	1.99278	0.449776	4.43061	9.39666e-06	0.000230527	UP
761	IDO2	19.7229	-0.973255	0.21976	-4.42871	9.47984e-06	0.000232249	no significance
762	RAB3GAP2	2775.3	0.310708	0.0701621	4.42844	9.49177e-06	0.000232249	no significance
763	SNRPB	15655.2	-0.482819	0.109093	-4.42575	9.61097e-06	0.000234858	no significance
764	DENND11	2504.85	0.636553	0.143863	4.42473	9.65617e-06	0.000235653	no significance
765	MRPS15	5635.23	-0.442069	0.099937	-4.42348	9.71245e-06	0.000236717	no significance
766	TNFRSF13B	51.8562	-1.41046	0.318891	-4.42301	9.73338e-06	0.000236918	DOWN
767	PMF1	1757.93	-0.487966	0.110349	-4.42201	9.77848e-06	0.000237705	no significance
768	LTA	59.2607	-0.884912	0.200146	-4.42133	9.80936e-06	0.000238145	no significance
769	PRRC2B	6355.74	0.548165	0.123996	4.42084	9.8317e-06	0.000238377	no significance
770	WRAP53	1374.39	-0.476698	0.107875	-4.419	9.91607e-06	0.000240111	no significance
771	USP54	1630.5	0.598282	0.135406	4.41843	9.9422e-06	0.000240431	no significance
772	ARPC4	7666.73	-0.462072	0.104631	-4.41621	1.00449e-05	0.000241972	no significance
773	NCR3LG1	105.658	1.17696	0.266508	4.41622	1.0044e-05	0.000241972	UP
774	PPP4C	9509.65	-0.415145	0.0939945	-4.41669	1.00224e-05	0.000241972	no significance
775	ADH1C	900.597	2.32781	0.527198	4.41543	1.00808e-05	0.000242526	UP
776	TNFRSF1B	2875.69	-0.669159	0.151572	-4.4148	1.01101e-05	0.000242917	no significance
777	DOK2	550.607	-0.790968	0.179211	-4.41361	1.0166e-05	0.00024363	no significance
778	EP300	5044.71	0.434136	0.098359	4.41378	1.01579e-05	0.00024363	no significance
779	DOP1A	903.746	0.521789	0.118246	4.41275	1.02064e-05	0.000244284	no significance
780	TP53BP1	1947.01	0.563137	0.127631	4.41222	1.02316e-05	0.000244575	no significance
781	THAP3	868.855	-0.41475	0.0940781	-4.40857	1.04054e-05	0.000248411	no significance
782	VAT1L	15.5575	1.30602	0.296341	4.40714	1.04747e-05	0.000249744	UP
783	ANKRD13D	3202.78	-0.424622	0.0963959	-4.40498	1.05793e-05	0.000250956	no significance
784	CTLA4	282.71	-0.90937	0.206407	-4.40571	1.05439e-05	0.000250956	no significance
785	NMRAL1	3754.93	-0.465703	0.105719	-4.4051	1.05737e-05	0.000250956	no significance
786	TCOF1	6343.33	-0.401443	0.0911271	-4.40531	1.05632e-05	0.000250956	no significance
787	ASB6	2030.03	-0.270961	0.0615333	-4.40349	1.06525e-05	0.000252371	no significance
788	EEFSEC	2393.24	-0.427745	0.0971471	-4.40307	1.0673e-05	0.000252535	no significance
789	IDH3G	4342.16	-0.415437	0.0943627	-4.40255	1.06984e-05	0.000252639	no significance
790	TIMM13	4349.98	-0.628552	0.142774	-4.40243	1.07045e-05	0.000252639	no significance
791	PLA2G7	513.107	-0.870158	0.197692	-4.40158	1.07465e-05	0.00025331	no significance
792	SPG11	3180.6	0.438578	0.0996489	4.40123	1.07637e-05	0.000253394	no significance
793	AL136531.2	12.1089	1.10501	0.251312	4.39695	1.09781e-05	0.000257862	UP
794	IFNL2	4.45012	-1.65752	0.376974	-4.39689	1.09811e-05	0.000257862	DOWN
795	CRTAM	130.606	-1.16824	0.265889	-4.3937	1.11436e-05	0.000261349	DOWN
796	ZMAT2	6225.58	-0.295142	0.0671896	-4.39267	1.11967e-05	0.000262265	no significance
797	ATG9A	1121.26	0.705178	0.160569	4.39174	1.12449e-05	0.000263064	no significance
798	DAAM2	150.298	0.983353	0.224005	4.38986	1.13422e-05	0.000265006	no significance
799	ACTR1A	6826.36	-0.281934	0.0642319	-4.38932	1.13707e-05	0.000265339	no significance
800	ME1	1127.97	1.11064	0.253104	4.3881	1.14345e-05	0.000266495	UP
801	ASPH	7783.03	0.508668	0.115971	4.38615	1.15373e-05	0.000268555	no significance
802	CD48	280.995	-0.922523	0.210367	-4.38529	1.15829e-05	0.000268931	no significance
803	GSTO1	6626.62	-0.604423	0.137838	-4.38504	1.15967e-05	0.000268931	no significance
804	SYT2	54.3175	1.0161	0.231711	4.3852	1.15881e-05	0.000268931	UP
805	TK1	12465.3	-0.495667	0.113092	-4.38289	1.17118e-05	0.000271262	no significance
806	FARP2	1821.4	0.465841	0.106346	4.38043	1.18448e-05	0.000274003	no significance
807	RPL27	37686.8	-0.515147	0.117615	-4.37993	1.18719e-05	0.000274289	no significance
808	SEC24D	2151.2	0.603663	0.137857	4.37891	1.19275e-05	0.000275234	no significance
809	FER1L6	39.0597	1.91318	0.437199	4.37599	1.20884e-05	0.0002786	UP
810	DCAF12	4467.96	0.293373	0.0670576	4.37493	1.2147e-05	0.000279607	no significance
811	PUSL1	778.23	-0.506348	0.115754	-4.37436	1.21789e-05	0.000279995	no significance
812	ARL16	1730.19	-0.544935	0.124677	-4.37079	1.23798e-05	0.000284263	no significance
813	GPR141	39.6952	1.17911	0.269831	4.36982	1.24351e-05	0.000285182	UP
814	GPBAR1	32.1028	-0.717203	0.164151	-4.36918	1.24717e-05	0.000285668	no significance
815	BCAS4	933.173	-0.831915	0.1905	-4.36702	1.25956e-05	0.000288152	no significance
816	ATP5PF	4039.81	-0.436795	0.10006	-4.36533	1.26929e-05	0.000289324	no significance
817	MSI2	3264.39	0.540463	0.123814	4.36514	1.27041e-05	0.000289324	no significance
818	PLEKHG1	1450.62	0.761081	0.174351	4.36523	1.26988e-05	0.000289324	no significance
819	URM1	4131.93	-0.357015	0.0817892	-4.36506	1.27089e-05	0.000289324	no significance
820	PTPRK	5974.21	0.44882	0.10292	4.36084	1.29563e-05	0.000294239	no significance
821	RRAS	3850.72	-0.605042	0.138738	-4.36104	1.29444e-05	0.000294239	no significance
822	PIP5K1B	300.904	1.32526	0.303939	4.36028	1.29895e-05	0.000294634	UP
823	COMMD1	1498.43	-0.453279	0.103982	-4.35921	1.30534e-05	0.000295723	no significance
824	SIRPG	276.163	-1.01897	0.233791	-4.35845	1.30987e-05	0.000296215	DOWN
825	TRMT112	8654.22	-0.397852	0.0912858	-4.35831	1.31069e-05	0.000296215	no significance
826	NBEA	358.048	1.35426	0.310753	4.35801	1.31253e-05	0.000296273	UP
827	HRH2	274.233	-1.06757	0.245075	-4.35608	1.3241e-05	0.000298432	DOWN
828	KRT18	46034.4	-1.09678	0.251793	-4.35589	1.3253e-05	0.000298432	DOWN
829	OGFR	4097.8	-0.430955	0.0989687	-4.35446	1.33395e-05	0.000300018	no significance
830	CTSD	31698.4	-0.636509	0.146307	-4.3505	1.35828e-05	0.000305122	no significance
831	ATAD3B	2374.17	-0.500769	0.115123	-4.34984	1.36236e-05	0.000305302	no significance
832	SLC37A3	1862.53	0.323618	0.074395	4.34999	1.36141e-05	0.000305302	no significance
833	TMEM184C	1538.49	0.360127	0.0828411	4.3472	1.37886e-05	0.00030863	no significance
834	ARRDC1	3758.74	-0.449586	0.103459	-4.34556	1.3892e-05	0.000310571	no significance
835	MUC17	3.1509	2.9244	0.673268	4.34359	1.40175e-05	0.000313001	UP
836	MAGI3	1562.45	0.521062	0.12003	4.34109	1.41776e-05	0.000316197	no significance
837	COMMD3	699.555	-0.445371	0.102611	-4.34036	1.42246e-05	0.000316868	no significance
838	COL23A1	139.968	-0.984186	0.226911	-4.33733	1.44225e-05	0.000320892	no significance
839	UGT1A7	133.479	2.6281	0.606236	4.33511	1.45687e-05	0.000323759	UP
840	ACBD5	2069.3	0.434785	0.100306	4.33458	1.46035e-05	0.000324147	no significance
841	SGK2	50.5144	1.17547	0.271236	4.33374	1.46596e-05	0.000325003	UP
842	UBR4	7784.32	0.417521	0.0963626	4.33281	1.47217e-05	0.000325994	no significance
843	PMPCA	3965.31	-0.350668	0.0809729	-4.33069	1.48646e-05	0.000328377	no significance
844	TWF2	2224.81	-0.477659	0.110293	-4.33082	1.48555e-05	0.000328377	no significance
845	HEATR1	2215.26	0.549932	0.127	4.33017	1.48997e-05	0.000328764	no significance
846	CRISPLD1	175.064	1.38653	0.320319	4.32859	1.50066e-05	0.000330367	UP
847	HLA-DQB2	1746.28	-1.09986	0.254093	-4.32857	1.50078e-05	0.000330367	DOWN
848	SNRPC	6837.26	-0.400453	0.092539	-4.3274	1.50879e-05	0.000331737	no significance
849	SGF29	1180.36	-0.485559	0.112218	-4.32694	1.51194e-05	0.000332039	no significance
850	CAMLG	2095.03	-0.327462	0.0756854	-4.32662	1.51415e-05	0.000332134	no significance
851	CDK11A	95.5995	-0.482726	0.111633	-4.32421	1.5308e-05	0.00033539	no significance
852	MUCL1	48.627	2.0963	0.484821	4.32386	1.53324e-05	0.000335531	UP
853	SF3B1	17308.6	0.278222	0.0643515	4.32348	1.53586e-05	0.000335711	no significance
854	FCGR1B	43.0439	-1.0187	0.235652	-4.32291	1.53985e-05	0.000336188	DOWN
855	PRSS35	12.7923	1.39103	0.321837	4.32215	1.54516e-05	0.000336954	UP
856	NDUFS1	4249.56	0.341301	0.0790371	4.31824	1.5728e-05	0.000342581	no significance
857	MFSD9	805.788	0.282249	0.0653737	4.31747	1.57825e-05	0.000343366	no significance
858	SIT1	186.171	-0.948862	0.219878	-4.31541	1.59309e-05	0.000346191	no significance
859	HNF4A	96.8216	1.93682	0.448884	4.31474	1.59793e-05	0.000346838	UP
860	ZBED6	5.60459	1.12676	0.261161	4.31442	1.60024e-05	0.000346936	UP
861	CD74	160932	-0.906598	0.210157	-4.31391	1.60393e-05	0.000347261	no significance
862	MCRS1	4107.29	-0.276493	0.0641041	-4.31319	1.60919e-05	0.000347261	no significance
863	MYO7B	220.084	1.69677	0.393375	4.31336	1.60791e-05	0.000347261	UP
864	ZNF358	1986.87	-0.735907	0.170598	-4.31369	1.60556e-05	0.000347261	no significance
865	BMP5	7.27114	-2.83052	0.656331	-4.31264	1.61315e-05	0.000347714	DOWN
866	ZBTB41	1392.08	0.375129	0.0869932	4.31216	1.61665e-05	0.000348066	no significance
867	RFNG	2273.23	-0.449306	0.104217	-4.31127	1.62319e-05	0.00034907	no significance
868	HEATR9	8.31975	-1.0245	0.237649	-4.31096	1.62545e-05	0.000349153	DOWN
869	CP	4125.02	1.76113	0.408612	4.31002	1.63236e-05	0.000349954	UP
870	MRPS2	1949.4	-0.450433	0.10451	-4.30995	1.63293e-05	0.000349954	no significance
871	BCAP31	23014.1	-0.437282	0.101481	-4.30901	1.63985e-05	0.000351033	no significance
872	CLCC1	1098.62	0.30483	0.0707734	4.30713	1.65384e-05	0.000353623	no significance
873	LAMTOR2	3943.71	-0.52614	0.122181	-4.30624	1.6605e-05	0.000354639	no significance
874	PSMB8	10992.5	-0.59204	0.137507	-4.30552	1.66595e-05	0.000355397	no significance
875	HSPG2	7329.1	0.799214	0.185666	4.30457	1.67311e-05	0.000356515	no significance
876	WDR13	5588.99	-0.477455	0.110929	-4.30413	1.67641e-05	0.000356811	no significance
877	SPOCK2	2114.51	-0.911909	0.211889	-4.3037	1.67968e-05	0.000357099	no significance
878	CD101	207.512	-0.578321	0.134537	-4.29861	1.71874e-05	0.000364987	no significance
879	DNAJC17	1063.65	-0.469881	0.109373	-4.29615	1.73788e-05	0.000368632	no significance
880	ATP1A4	6.57826	-1.12707	0.262515	-4.29337	1.75983e-05	0.000372154	DOWN
881	FAM219B	398.73	0.426979	0.0994476	4.29351	1.75871e-05	0.000372154	no significance
882	URB1	2850.09	0.485371	0.11306	4.29304	1.76247e-05	0.000372154	no significance
883	VPS33A	924.922	-0.286813	0.0668085	-4.29306	1.76229e-05	0.000372154	no significance
884	CENPT	2267.24	-0.375455	0.0875365	-4.28912	1.79381e-05	0.000376702	no significance
885	CERS5	2869.92	-0.313199	0.0730074	-4.28997	1.787e-05	0.000376702	no significance
886	FRA10AC1	1298.9	-0.359744	0.0838742	-4.28909	1.79411e-05	0.000376702	no significance
887	RPL19	67608	-0.453898	0.105819	-4.28936	1.79187e-05	0.000376702	no significance
888	SLC6A6	2446.86	0.655409	0.152798	4.28938	1.79176e-05	0.000376702	no significance
889	MED27	1548.14	-0.362508	0.0845279	-4.28862	1.7979e-05	0.000377073	no significance
890	KMT5C	1325.37	-0.421854	0.098416	-4.28644	1.81562e-05	0.000380362	no significance
891	TUBA4B	23.4693	-1.3531	0.315729	-4.28565	1.82202e-05	0.000381275	DOWN
892	B4GALT5	7383.92	0.570322	0.133097	4.285	1.82737e-05	0.000381539	no significance
893	ITGAD	49.2249	-1.08403	0.252971	-4.28521	1.82563e-05	0.000381539	DOWN
894	LZTR1	1028.7	-0.398378	0.0929842	-4.28436	1.83263e-05	0.000382207	no significance
895	SPRING1	2548.29	0.303705	0.0709404	4.28112	1.85951e-05	0.000387381	no significance
896	RNASE6	541.043	-0.782024	0.182714	-4.28004	1.86861e-05	0.000388841	no significance
897	TEPSIN	585.022	-0.401232	0.0937781	-4.27852	1.88138e-05	0.000391064	no significance
898	PSD3	1633.36	0.678173	0.158552	4.2773	1.89177e-05	0.000392784	no significance
899	RBX1	5487.95	-0.35944	0.0840442	-4.2768	1.89596e-05	0.000393216	no significance
900	ESYT2	7176.74	0.375329	0.0877669	4.27643	1.89913e-05	0.000393436	no significance
901	IL27	10.312	-0.948321	0.221839	-4.27483	1.91286e-05	0.000395841	no significance
902	ACLY	6791.48	0.362429	0.0847958	4.27414	1.91881e-05	0.000396631	no significance
903	GNE	2451.42	0.792122	0.185346	4.27374	1.92217e-05	0.000396887	no significance
904	AGMO	7.41685	2.25334	0.527371	4.27278	1.93048e-05	0.000398161	UP
905	ADAP1	760.624	-1.08107	0.253118	-4.27102	1.94581e-05	0.00040088	DOWN
906	AL135905.2	20.5635	1.05645	0.247395	4.2703	1.95211e-05	0.00040129	UP
907	CD200R1	139.087	-1.09307	0.255959	-4.27051	1.95025e-05	0.00040129	DOWN
908	SIGLEC10	367.255	-0.856099	0.200693	-4.26572	1.99258e-05	0.00040916	no significance
909	MBTPS1	7820	0.295085	0.0691836	4.26524	1.9969e-05	0.000409595	no significance
910	EIF3K	14883.2	-0.553213	0.129731	-4.2643	2.00533e-05	0.000409879	no significance
911	HBP1	1621.64	0.495873	0.116282	4.26441	2.00428e-05	0.000409879	no significance
912	NEK4	901.362	0.541273	0.126937	4.2641	2.00708e-05	0.000409879	no significance
913	NUBP2	4110.03	-0.34648	0.081252	-4.26426	2.00563e-05	0.000409879	no significance
914	DCHS1	457.494	0.872384	0.204653	4.26274	2.01934e-05	0.000411932	no significance
915	LUC7L	2531.82	-0.335686	0.078768	-4.2617	2.02874e-05	0.000413321	no significance
916	RPL32	49077.5	-0.612392	0.143703	-4.2615	2.03058e-05	0.000413321	no significance
917	CDK7	1642.81	-0.345778	0.0811594	-4.26049	2.03982e-05	0.000414749	no significance
918	ITFG1	2493.69	0.320226	0.0751768	4.25964	2.04754e-05	0.000415865	no significance
919	MXD3	1228.99	-0.584431	0.137256	-4.25797	2.06289e-05	0.000418072	no significance
920	STAG1	2488.81	0.546494	0.128341	4.25814	2.06133e-05	0.000418072	no significance
921	EIF3H	13052.7	-0.333501	0.0783443	-4.25686	2.07314e-05	0.000418904	no significance
922	KIF5B	9009.46	0.315842	0.0741971	4.2568	2.07374e-05	0.000418904	no significance
923	MED13	4302.24	0.293733	0.0690002	4.25699	2.07194e-05	0.000418904	no significance
924	POP4	2372.75	-0.325702	0.0765496	-4.25478	2.09253e-05	0.000422244	no significance
925	FCGR1A	217.175	-0.977752	0.229865	-4.25359	2.10373e-05	0.000424044	no significance
926	PEF1	6065.16	-0.329602	0.0774952	-4.25319	2.10745e-05	0.000424334	no significance
927	ZNHIT2	695.658	-0.657496	0.154599	-4.2529	2.11019e-05	0.000424429	no significance
928	GZMA	1129.9	-0.999699	0.235203	-4.25036	2.13425e-05	0.000428211	no significance
929	HLA-E	57554.2	-0.505201	0.118865	-4.25022	2.13558e-05	0.000428211	no significance
930	PYCARD	1867.94	-0.686366	0.161491	-4.25019	2.13589e-05	0.000428211	no significance
931	SECISBP2L	1700.89	0.418467	0.0984731	4.24955	2.14198e-05	0.000428972	no significance
932	POMZP3	448.967	-0.666408	0.156838	-4.24902	2.14711e-05	0.000429537	no significance
933	KMT2C	3549.97	0.411993	0.0969686	4.24873	2.14986e-05	0.000429627	no significance
934	WDR24	1023.24	-0.481346	0.113299	-4.24845	2.1525e-05	0.000429693	no significance
935	TRAPPC3	4693.53	-0.246531	0.0580339	-4.24805	2.15643e-05	0.000430017	no significance
936	AURKB	3552.55	-0.473719	0.11157	-4.24594	2.17679e-05	0.000432975	no significance
937	NDUFV1	9389.62	-0.473429	0.111504	-4.24586	2.17757e-05	0.000432975	no significance
938	TRAF2	3122.87	-0.456079	0.107419	-4.24579	2.17823e-05	0.000432975	no significance
939	MFSD14A	37.3911	0.778367	0.183377	4.24463	2.18959e-05	0.00043477	no significance
940	HEY1	1052.1	1.10768	0.261008	4.24385	2.19713e-05	0.000435802	UP
941	APOBEC3H	91.6404	-0.783835	0.184717	-4.24344	2.20122e-05	0.000435926	no significance
942	TEX2	2975.91	0.37383	0.0880986	4.24331	2.20243e-05	0.000435926	no significance
943	CRYBG3	1001.08	0.889718	0.209727	4.24226	2.21282e-05	0.000437518	no significance
944	PAFAH1B3	3455.15	-0.620387	0.146249	-4.24198	2.21554e-05	0.000437592	no significance
945	CCDC12	3427.1	-0.476863	0.11244	-4.24104	2.22482e-05	0.00043877	no significance
946	SH2D1A	211.723	-1.03745	0.244629	-4.2409	2.22621e-05	0.00043877	DOWN
947	SAMD1	5828.89	-0.386553	0.0911634	-4.24022	2.233e-05	0.000439644	no significance
948	MRPL54	2298.94	-0.568564	0.134148	-4.23832	2.25194e-05	0.000442905	no significance
949	GALK2	690.75	0.433478	0.102301	4.23727	2.2625e-05	0.000444513	no significance
950	UBE2I	5523.38	-0.302772	0.0714733	-4.23615	2.27385e-05	0.000446273	no significance
951	DRAP1	6548.84	-0.477313	0.112704	-4.23509	2.28455e-05	0.000447902	no significance
952	B9D2	515.975	-0.628464	0.148443	-4.2337	2.29873e-05	0.000449454	no significance
953	CD47	11480.2	-0.429346	0.101403	-4.23404	2.29526e-05	0.000449454	no significance
954	RPL5	53770.3	-0.41748	0.098611	-4.23361	2.2997e-05	0.000449454	no significance
955	ANKFN1	33.2574	1.66432	0.393238	4.23235	2.31262e-05	0.000451033	UP
956	HSD17B10	6911.88	-0.462241	0.109215	-4.23238	2.31235e-05	0.000451033	no significance
957	LAMTOR1	5529.37	-0.401054	0.0947744	-4.23167	2.31965e-05	0.000451933	no significance
958	HARS1	3622.36	-0.246261	0.0582144	-4.23024	2.33445e-05	0.000454341	no significance
959	IGBP1	3154.19	-0.404868	0.0957245	-4.22952	2.34195e-05	0.000454852	no significance
960	TRMT10A	377.708	0.368796	0.0871933	4.22964	2.34066e-05	0.000454852	no significance
961	TRAM1L1	28.5272	1.12668	0.266597	4.22615	2.3772e-05	0.000461215	UP
962	LYNX1-SLURP2	23.7849	-1.06483	0.25201	-4.22533	2.38587e-05	0.000462417	DOWN
963	RASAL3	753.989	-0.809237	0.191539	-4.22493	2.39016e-05	0.000462769	no significance
964	CYHR1	3148.13	-0.394301	0.0933435	-4.2242	2.39796e-05	0.000463797	no significance
965	PGM3	1825.85	0.412132	0.0975935	4.22294	2.41132e-05	0.000465414	no significance
966	RPL13A	102281	-0.604317	0.143097	-4.22314	2.40918e-05	0.000465414	no significance
967	NT5C2	1545.23	0.669668	0.158601	4.22236	2.41762e-05	0.000466148	no significance
968	NTF4	183.417	-1.00071	0.237035	-4.22178	2.42386e-05	0.000466868	DOWN
969	SWI5	1740.75	-0.501264	0.1188	-4.21941	2.44945e-05	0.000471311	no significance
970	RPL38	25188.8	-0.632604	0.149962	-4.21842	2.46021e-05	0.000472892	no significance
971	EIF2AK3	1392.39	0.384423	0.0911685	4.21663	2.47985e-05	0.000474088	no significance
972	FIBP	3821.37	-0.388192	0.092046	-4.21737	2.47165e-05	0.000474088	no significance
973	GADD45G	464.117	-0.941353	0.223237	-4.21684	2.47755e-05	0.000474088	no significance
974	NTNG1	40.7972	1.46461	0.347355	4.21646	2.48169e-05	0.000474088	UP
975	SELENOW	14971.8	-0.501175	0.118855	-4.21668	2.47929e-05	0.000474088	no significance
976	TULP4	1835.66	0.367979	0.0872502	4.21752	2.47003e-05	0.000474088	no significance
977	RPS6	107292	-0.593077	0.140676	-4.2159	2.48787e-05	0.000474298	no significance
978	TMEM203	2414.95	-0.293031	0.0695052	-4.21596	2.48714e-05	0.000474298	no significance
979	KIAA0100	5565.01	0.341773	0.0811027	4.21407	2.50807e-05	0.000477661	no significance
980	ASXL3	31.6862	1.38611	0.329034	4.21265	2.52392e-05	0.000480188	UP
981	PCDHA2	4.79549	1.93849	0.460428	4.21019	2.55158e-05	0.000484956	UP
982	PRDX5	20939.7	-0.562474	0.13361	-4.20981	2.55582e-05	0.000485268	no significance
983	GPBP1	6200.93	-0.255626	0.0607301	-4.20921	2.56268e-05	0.000486075	no significance
984	TRPV2	533.833	-0.690978	0.164168	-4.20898	2.5653e-05	0.000486078	no significance
985	FBXL4	1199.29	0.341921	0.08125	4.20826	2.57347e-05	0.000487131	no significance
986	C1QB	9455.35	-0.989532	0.235168	-4.20776	2.57918e-05	0.000487716	no significance
987	POM121	1149.33	0.548839	0.130449	4.20729	2.58448e-05	0.000488223	no significance
988	C1QL4	63.6818	-1.42318	0.338382	-4.20584	2.60112e-05	0.000490869	DOWN
989	OTUD5	4987.65	-0.276583	0.0657678	-4.20545	2.60562e-05	0.000491221	no significance
990	VWA5B1	6.53782	-1.97612	0.470637	-4.19883	2.683e-05	0.000504999	DOWN
991	ZNF784	737.892	-0.459621	0.109467	-4.19873	2.68412e-05	0.000504999	no significance
992	KTI12	307.506	-0.377744	0.0899934	-4.19747	2.69914e-05	0.000506803	no significance
993	PTPN6	4167.45	-0.370383	0.0882354	-4.19767	2.6967e-05	0.000506803	no significance
994	GOLM2	3395.67	0.411196	0.097971	4.19712	2.70333e-05	0.000507079	no significance
995	TFPI2	642.919	1.63134	0.388807	4.19576	2.71954e-05	0.000509605	UP
996	TRIM37	1997.09	0.334081	0.0796343	4.19519	2.72646e-05	0.000510391	no significance
997	CCDC167	1366.22	-0.526764	0.125573	-4.19487	2.73028e-05	0.000510593	no significance
998	NKAP	1281.24	-0.354843	0.0846062	-4.19405	2.74016e-05	0.000511928	no significance
999	LEAP2	59.4167	-0.657875	0.156905	-4.19283	2.75496e-05	0.000514176	no significance
1000	FCRLA	60.3518	-1.19214	0.284496	-4.19036	2.78511e-05	0.00051773	DOWN
1001	GNB1L	561.463	-0.472002	0.112632	-4.19064	2.78163e-05	0.00051773	no significance
1002	NFKBID	507.009	-0.475953	0.113574	-4.19069	2.78109e-05	0.00051773	no significance
1003	PDXDC1	6736.9	0.409874	0.0978105	4.19049	2.7835e-05	0.00051773	no significance
1004	KIF21A	2173.39	0.51152	0.122079	4.19008	2.7886e-05	0.000517863	no significance
1005	NME1	2087.47	-0.622691	0.148627	-4.18962	2.79427e-05	0.000518322	no significance
1006	RILP	394.669	-0.487364	0.116332	-4.18942	2.79663e-05	0.000518322	no significance
1007	CHRNA10	58.5354	-0.598564	0.142985	-4.1862	2.83665e-05	0.000525217	no significance
1008	PDLIM5	6713.26	0.374821	0.0895512	4.18555	2.84472e-05	0.000526188	no significance
1009	COMTD1	1997.15	-0.686064	0.163949	-4.18463	2.85636e-05	0.000527295	no significance
1010	PCDH9	35.2908	1.4421	0.344611	4.18473	2.85509e-05	0.000527295	UP
1011	PIWIL1	40.9111	-2.07987	0.497056	-4.18438	2.85947e-05	0.000527347	DOWN
1012	UQCRB	9157.52	-0.479526	0.114625	-4.18343	2.87142e-05	0.000529028	no significance
1013	KMT2D	4167.89	0.458466	0.109624	4.18218	2.88733e-05	0.000531435	no significance
1014	HSPA13	1748.18	0.41036	0.0981285	4.18186	2.89128e-05	0.000531637	no significance
1015	NAALADL2	563.394	0.988093	0.236426	4.17928	2.92429e-05	0.000537176	no significance
1016	TPR	8549.6	0.372133	0.0890523	4.17882	2.93026e-05	0.000537743	no significance
1017	SSTR3	17.1941	-1.09172	0.261281	-4.17834	2.93639e-05	0.000538337	DOWN
1018	C2	1543.58	-1.01988	0.244157	-4.17717	2.95162e-05	0.000540599	DOWN
1019	FGB	35.5753	2.42111	0.579959	4.17463	2.98474e-05	0.000544784	UP
1020	KIDINS220	4030.82	0.384199	0.0920442	4.17407	2.992e-05	0.000544784	no significance
1021	NME3	2378.52	-0.60903	0.145905	-4.17416	2.9909e-05	0.000544784	no significance
1022	RAPH1	180.407	0.631182	0.151179	4.17506	2.97911e-05	0.000544784	no significance
1023	TIFAB	47.8596	-1.10791	0.265377	-4.17485	2.98179e-05	0.000544784	DOWN
1024	VPS4A	3013.65	-0.403046	0.096553	-4.17436	2.98831e-05	0.000544784	no significance
1025	RPL21	14826.2	-0.598068	0.14331	-4.17325	3.00292e-05	0.000546238	no significance
1026	ZBTB32	67.6795	-0.725239	0.173848	-4.17168	3.02359e-05	0.000549462	no significance
1027	ZSCAN4	16.2763	-1.80007	0.43167	-4.17001	3.04585e-05	0.000552969	DOWN
1028	LRBA	3523.54	0.390903	0.0937666	4.16889	3.06086e-05	0.000555152	no significance
1029	SNRPD1	5587.31	-0.373896	0.0897201	-4.16736	3.08141e-05	0.000558338	no significance
1030	COG5	1619.3	0.357795	0.0858845	4.166	3.09992e-05	0.000561145	no significance
1031	CORO2A	4032.31	0.498664	0.119706	4.16574	3.1035e-05	0.000561166	no significance
1032	PET117	39.5966	-0.704926	0.169228	-4.16555	3.10605e-05	0.000561166	no significance
1033	UQCRC1	15463.8	-0.421112	0.101103	-4.16519	3.11093e-05	0.000561503	no significance
1034	IQCC	408.773	-0.424802	0.102001	-4.16469	3.11769e-05	0.00056218	no significance
1035	CCL2	1567.98	-0.939777	0.225676	-4.16427	3.12354e-05	0.00056269	no significance
1036	CDK12	3436.31	0.279853	0.0672325	4.16246	3.14839e-05	0.000566618	no significance
1037	CASP8AP2	1590.65	0.462615	0.111159	4.16175	3.15816e-05	0.000567829	no significance
1038	CASC3	5369.09	0.294182	0.0707341	4.15898	3.19669e-05	0.000573811	no significance
1039	ZGLP1	62.14	-0.736143	0.177004	-4.15892	3.19759e-05	0.000573811	no significance
1040	PPP1R15B	5176.71	0.317995	0.0764846	4.15764	3.21558e-05	0.000576485	no significance
1041	LRP1B	34.6856	1.71384	0.41234	4.15639	3.23318e-05	0.000579083	UP
1042	SREBF2	13431.1	0.411304	0.0989659	4.15602	3.23834e-05	0.000579451	no significance
1043	ASXL2	2601.25	0.338137	0.0814032	4.15386	3.26914e-05	0.000583284	no significance
1044	NDUFAF8	1558.22	-0.595083	0.143253	-4.15408	3.26599e-05	0.000583284	no significance
1045	POP5	1919.27	-0.395308	0.0951623	-4.15404	3.2666e-05	0.000583284	no significance
1046	NPIPB13	8.07045	-0.840594	0.202389	-4.15335	3.27636e-05	0.000584013	no significance
1047	EMC9	979.82	-0.531424	0.127972	-4.15266	3.28638e-05	0.00058524	no significance
1048	FBXO34	3243.16	0.378576	0.0912101	4.1506	3.31607e-05	0.000589964	no significance
1049	PPIA	31411.8	-0.333785	0.0804397	-4.14951	3.33191e-05	0.000592215	no significance
1050	RAB3GAP1	4210.17	0.256306	0.0617806	4.14864	3.34456e-05	0.000593898	no significance
1051	TIMD4	13.5883	-1.13085	0.272613	-4.14818	3.35125e-05	0.000594521	DOWN
1052	LMBR1	2262.62	0.348928	0.0841354	4.14722	3.36532e-05	0.000596449	no significance
1053	HLA-DQA2	2034.22	-1.1443	0.275956	-4.14669	3.37323e-05	0.000597283	DOWN
1054	NDUFA8	3354.39	-0.363499	0.0876781	-4.14583	3.38587e-05	0.000598953	no significance
1055	GPR137	1841.27	-0.404216	0.0976681	-4.13867	3.4932e-05	0.000616769	no significance
1056	RECQL	1173.15	0.594586	0.143663	4.13876	3.49195e-05	0.000616769	no significance
1057	LTN1	1816.02	0.360108	0.0870431	4.13712	3.51692e-05	0.000620369	no significance
1058	C19orf53	6355.34	-0.496183	0.119952	-4.13652	3.52614e-05	0.000620807	no significance
1059	MAGEA4	607.027	-3.36954	0.814626	-4.13631	3.52939e-05	0.000620807	DOWN
1060	RPL24	44744.7	-0.569355	0.137642	-4.13649	3.52656e-05	0.000620807	no significance
1061	ATP6V0B	9079.26	-0.375088	0.0907025	-4.13536	3.54393e-05	0.000621749	no significance
1062	COG2	1012.58	0.435012	0.105189	4.13552	3.54151e-05	0.000621749	no significance
1063	TET2	2129.21	0.464641	0.112359	4.13531	3.54475e-05	0.000621749	no significance
1064	SLC35G1	444.806	0.718327	0.173724	4.13487	3.55159e-05	0.000622362	no significance
1065	SERINC1	7370.44	0.331969	0.0803064	4.13378	3.56852e-05	0.000624742	no significance
1066	MRPL52	4054.49	-0.520425	0.125907	-4.13341	3.57423e-05	0.000624888	no significance
1067	UBR1	1344.16	0.405744	0.0981649	4.13329	3.57606e-05	0.000624888	no significance
1068	ANKRD11	5303.33	0.324741	0.0785881	4.1322	3.59311e-05	0.000626047	no significance
1069	PDE6G	37.5216	-0.806561	0.195198	-4.13201	3.59612e-05	0.000626047	no significance
1070	PGP	1477.35	-0.478026	0.115672	-4.1326	3.58681e-05	0.000626047	no significance
1071	ZNF106	3438.47	0.405815	0.0982085	4.13218	3.59337e-05	0.000626047	no significance
1072	KLHL20	1147.61	0.402826	0.0974978	4.13165	3.60174e-05	0.000626441	no significance
1073	PLEKHF1	1122.76	-0.639383	0.154779	-4.13095	3.6127e-05	0.000627761	no significance
1074	PRPF6	9952.14	-0.423467	0.102527	-4.13031	3.62273e-05	0.000628918	no significance
1075	CD3E	1530.4	-0.892933	0.21622	-4.12974	3.63167e-05	0.000629298	no significance
1076	METTL22	865.913	-0.370694	0.0897607	-4.12981	3.63067e-05	0.000629298	no significance
1077	DMAC1	2405.67	-0.636332	0.154106	-4.12917	3.64072e-05	0.000629696	no significance
1078	HLCS	1911.86	0.346202	0.0838397	4.12933	3.63818e-05	0.000629696	no significance
1079	SLC15A3	3311.41	-0.540595	0.13094	-4.12857	3.6503e-05	0.000630768	no significance
1080	EPN1	10095.1	-0.408765	0.0990303	-4.12768	3.66443e-05	0.000632624	no significance
1081	CKS2	3905.09	-0.40948	0.0992122	-4.12731	3.67026e-05	0.000633044	no significance
1082	TSR3	2347.71	-0.402276	0.0974779	-4.12684	3.67788e-05	0.000633772	no significance
1083	CUEDC2	2901.35	-0.400918	0.0971589	-4.12642	3.6846e-05	0.000634342	no significance
1084	EVA1A	332.948	-1.09621	0.265701	-4.12574	3.69542e-05	0.000635618	DOWN
1085	NDUFB6	2941.79	-0.368081	0.0892278	-4.12518	3.70441e-05	0.000636067	no significance
1086	STXBP2	3535.25	-0.443943	0.107619	-4.12516	3.70485e-05	0.000636067	no significance
1087	STXBP5	1607.35	0.501161	0.121509	4.12447	3.71597e-05	0.00063739	no significance
1088	IDH3B	5787.06	-0.396389	0.0961132	-4.12419	3.72045e-05	0.000637519	no significance
1089	NDUFS8	6662.4	-0.608564	0.14757	-4.12391	3.72491e-05	0.000637519	no significance
1090	SEC22B	2180.98	0.392672	0.0952212	4.12378	3.72698e-05	0.000637519	no significance
1091	KLHL11	148.344	0.672266	0.163089	4.12207	3.75486e-05	0.000641699	no significance
1092	SHISAL2A	112.678	-0.878822	0.213243	-4.12122	3.76871e-05	0.000643476	no significance
1093	UBE2D2	6738.83	-0.275456	0.0668478	-4.12064	3.77824e-05	0.000644512	no significance
1094	BATF	683.535	-0.880932	0.213879	-4.11882	3.8081e-05	0.000649013	no significance
1095	RRP7A	3916.29	-0.621217	0.150834	-4.11855	3.81257e-05	0.000649182	no significance
1096	ATAD3A	2868.21	-0.444515	0.107953	-4.11766	3.82743e-05	0.000650524	no significance
1097	GFER	514.853	-0.44267	0.107501	-4.11783	3.8246e-05	0.000650524	no significance
1098	COL14A1	1103.3	1.09912	0.267111	4.11484	3.87447e-05	0.000656629	UP
1099	MRPS6	2054.06	-0.41953	0.101957	-4.11478	3.87544e-05	0.000656629	no significance
1100	POLR2J3	214.55	-0.988976	0.240341	-4.11488	3.87375e-05	0.000656629	no significance
1101	TMSB4X	94676	-0.436821	0.106162	-4.11466	3.87744e-05	0.000656629	no significance
1102	OXCT2	30.6043	-0.825786	0.200751	-4.11349	3.89714e-05	0.000659089	no significance
1103	SPI1	1298.15	-0.74351	0.180754	-4.11338	3.89904e-05	0.000659089	no significance
1104	ALDH8A1	20.1	-0.839577	0.204204	-4.11146	3.93161e-05	0.00066361	no significance
1105	NXF3	32.4792	1.31445	0.31971	4.11139	3.9329e-05	0.00066361	UP
1106	ST8SIA1	123.967	-0.774118	0.188348	-4.11003	3.95604e-05	0.000666911	no significance
1107	MAP4K3	1864.58	0.336391	0.0818505	4.10982	3.95966e-05	0.000666919	no significance
1108	ADH6	50.2483	1.09691	0.267018	4.10801	3.99083e-05	0.000670352	UP
1109	DDX18	5129.8	0.288089	0.0701243	4.10826	3.98644e-05	0.000670352	no significance
1110	UGGT1	5618.56	0.286467	0.0697309	4.10818	3.9879e-05	0.000670352	no significance
1111	SOAT1	2764.58	0.57112	0.139039	4.10762	3.99761e-05	0.000670885	no significance
1112	PRPH2	31.0869	0.977487	0.237989	4.10727	4.00357e-05	0.000671283	no significance
1113	TRPT1	1246.21	-0.408139	0.0993791	-4.10689	4.01021e-05	0.000671792	no significance
1114	HLA-DRB1	35424.1	-0.913022	0.222357	-4.10612	4.02367e-05	0.000673442	no significance
1115	CCSER1	52.7078	1.16702	0.284303	4.10485	4.04573e-05	0.000676205	UP
1116	ORAI1	2244.25	-0.409239	0.0996989	-4.10475	4.04744e-05	0.000676205	no significance
1117	KLF3	6642.89	0.380717	0.0927729	4.10375	4.06499e-05	0.000678529	no significance
1118	DOK1	649.526	-0.583669	0.142328	-4.10087	4.11604e-05	0.000686436	no significance
1119	FLT3LG	13.1049	-0.64229	0.156637	-4.1005	4.12253e-05	0.000686904	no significance
1120	UBL7	3244.5	-0.384476	0.093782	-4.09967	4.13733e-05	0.000688754	no significance
1121	OTUB1	6363.29	-0.337759	0.0824065	-4.09869	4.15497e-05	0.000691074	no significance
1122	NFATC3	861.263	0.504895	0.123193	4.09841	4.15991e-05	0.00069128	no significance
1123	XRCC3	1837.88	-0.391097	0.0954479	-4.09749	4.17655e-05	0.000693427	no significance
1124	PHF1	3424.18	-0.335723	0.0819417	-4.0971	4.18358e-05	0.000693976	no significance
1125	APOH	2.12525	2.74292	0.669526	4.0968	4.18897e-05	0.000694252	UP
1126	GPX1	19200.7	-0.579396	0.141435	-4.09654	4.19372e-05	0.000694423	no significance
1127	SRSF3	22759.9	-0.200651	0.0489891	-4.09582	4.2068e-05	0.000695969	no significance
1128	GZMB	1398.25	-1.00609	0.245679	-4.09512	4.2195e-05	0.000697452	DOWN
1129	ETV7	1680.59	-0.671494	0.164042	-4.09343	4.25032e-05	0.000701924	no significance
1130	TTC5	875.571	0.332141	0.081162	4.09233	4.27068e-05	0.000704662	no significance
1131	RASSF7	3785.76	-0.565794	0.138268	-4.092	4.27668e-05	0.000705028	no significance
1132	BLK	38.8525	-1.26991	0.310491	-4.08999	4.31401e-05	0.000708515	DOWN
1133	C12orf73	457.062	-0.406053	0.0992705	-4.09037	4.30688e-05	0.000708515	no significance
1134	GLCE	2042.42	0.480728	0.117523	4.0905	4.3045e-05	0.000708515	no significance
1135	GPATCH8	3151.94	0.319512	0.0781234	4.08983	4.31683e-05	0.000708515	no significance
1136	RNF40	3257.86	0.423235	0.103485	4.08983	4.31682e-05	0.000708515	no significance
1137	MYO1G	718.492	-0.747527	0.182811	-4.08907	4.33101e-05	0.000710217	no significance
1138	FRG1	2123.1	-0.440338	0.107697	-4.08866	4.33873e-05	0.000710858	no significance
1139	MT2A	26872.2	-0.902947	0.220901	-4.08757	4.35911e-05	0.000713569	no significance
1140	NDUFS7	492.203	-0.463693	0.113458	-4.08691	4.37166e-05	0.000714996	no significance
1141	KCNJ3	5.23704	-1.30042	0.318212	-4.08665	4.37654e-05	0.000715168	DOWN
1142	COX17	2667.16	-0.465243	0.113855	-4.08629	4.38328e-05	0.000715641	no significance
1143	RALGAPA2	2792.08	0.566743	0.138704	4.08598	4.38911e-05	0.000715966	no significance
1144	NPIPA1	243.703	-0.534833	0.131011	-4.08234	4.45851e-05	0.000726652	no significance
1145	GAL3ST2	49.9768	1.5751	0.386068	4.07985	4.50645e-05	0.000733786	UP
1146	SMCO1	4.60489	-0.962348	0.235889	-4.07966	4.51016e-05	0.000733786	no significance
1147	FAM104A	1091.92	0.262669	0.0644044	4.07844	4.53397e-05	0.000737017	no significance
1148	FOXO3	3396.59	0.363353	0.0891164	4.07729	4.55639e-05	0.000740016	no significance
1149	ATP5IF1	7722.49	-0.410645	0.100735	-4.07648	4.57228e-05	0.000741951	no significance
1150	GPAA1	8437.48	-0.413755	0.101514	-4.07586	4.58456e-05	0.000743296	no significance
1151	BLVRA	3495.84	-0.41566	0.102017	-4.07442	4.61282e-05	0.000747229	no significance
1152	GOLGA4	4825.38	0.387911	0.0952546	4.07236	4.65393e-05	0.000753234	no significance
1153	TNFRSF14	3741.47	-0.593944	0.145866	-4.07184	4.66437e-05	0.000754268	no significance
1154	CES3	277.685	1.08465	0.266396	4.07159	4.66942e-05	0.000754432	UP
1155	CXCR3	288.233	-0.976813	0.239926	-4.07131	4.67496e-05	0.000754673	no significance
1156	COG6	1283.65	0.383399	0.0941799	4.07092	4.6828e-05	0.000755284	no significance
1157	B3GNT6	18.2465	1.80444	0.443364	4.06988	4.70364e-05	0.00075799	UP
1158	CDH17	106.25	1.4369	0.353111	4.06926	4.71633e-05	0.000758723	UP
1159	SIRT6	1553.14	-0.38134	0.0937086	-4.06943	4.71293e-05	0.000758723	no significance
1160	NUCB1	16566.1	-0.32762	0.0805426	-4.06767	4.74865e-05	0.000763263	no significance
1161	GALNT5	1389.97	1.36146	0.334754	4.06703	4.76153e-05	0.000763588	UP
1162	GNPNAT1	1026.54	0.467293	0.1149	4.06696	4.76295e-05	0.000763588	no significance
1163	LGALS2	223.215	-1.00733	0.247686	-4.06698	4.76265e-05	0.000763588	DOWN
1164	POMP	7044.33	-0.399533	0.0982481	-4.06657	4.77108e-05	0.000764125	no significance
1165	UBAC1	4906.18	-0.321308	0.0790153	-4.0664	4.7745e-05	0.000764125	no significance
1166	FABP1	8.53883	4.31547	1.06134	4.06604	4.78179e-05	0.000764613	UP
1167	RPL30	13777.1	-0.424033	0.104291	-4.06585	4.78575e-05	0.000764613	no significance
1168	PPP4R3B	5855.89	0.22641	0.0557014	4.06472	4.80903e-05	0.000767017	no significance
1169	SKP1	8802.81	-0.316188	0.0777865	-4.06482	4.80706e-05	0.000767017	no significance
1170	APPBP2	2172.57	0.286491	0.0704893	4.06432	4.81736e-05	0.000767034	no significance
1171	CLPP	3089.47	-0.437187	0.107563	-4.06448	4.81389e-05	0.000767034	no significance
1172	ERCC1	3055.63	-0.401036	0.0987018	-4.06311	4.84239e-05	0.000770362	no significance
1173	RTP5	7.08691	-1.19744	0.294756	-4.06249	4.85525e-05	0.000771749	DOWN
1174	FZD5	1024.26	0.669277	0.164755	4.06225	4.86014e-05	0.000771867	no significance
1175	PSMB6	8041.02	-0.438604	0.10798	-4.0619	4.86756e-05	0.000772389	no significance
1176	SPNS3	65.1685	-0.940274	0.231515	-4.0614	4.8779e-05	0.000773372	no significance
1177	TMEM222	3078.03	-0.324967	0.0800216	-4.06099	4.88651e-05	0.000774078	no significance
1178	NDUFAB1	4015.94	-0.411589	0.10147	-4.05626	4.98652e-05	0.00078925	no significance
1179	CLTA	10459.7	-0.394902	0.0973625	-4.056	4.99205e-05	0.000789455	no significance
1180	ANAPC11	6980.56	-0.579081	0.142784	-4.05564	4.99974e-05	0.000790002	no significance
1181	LSM2	3612.61	-0.443881	0.109454	-4.0554	5.00481e-05	0.000790133	no significance
1182	FXYD5	8771.84	-0.687852	0.169646	-4.05463	5.02139e-05	0.000792079	no significance
1183	HTR6	18.0478	-0.959655	0.236762	-4.05325	5.05102e-05	0.000795984	no significance
1184	LDHB	621.493	-0.801664	0.197791	-4.05308	5.05468e-05	0.000795984	no significance
1185	KAT6B	1301.26	0.397195	0.0980097	4.05261	5.065e-05	0.000796594	no significance
1186	TASOR2	2685.02	0.369289	0.0911259	4.05251	5.0671e-05	0.000796594	no significance
1187	ETHE1	2000.82	-0.582214	0.143715	-4.05116	5.09646e-05	0.000800534	no significance
1188	MIGA2	2055.91	-0.307826	0.0759898	-4.05089	5.1023e-05	0.000800778	no significance
1189	RAF1	1764.49	0.553206	0.136592	4.05007	5.12017e-05	0.000802906	no significance
1190	RIF1	4127.88	0.279441	0.0690062	4.04951	5.13254e-05	0.00080417	no significance
1191	ACP5	3697.73	-0.691461	0.170814	-4.04802	5.16519e-05	0.000808606	no significance
1192	CINP	1882.01	-0.368122	0.0909594	-4.0471	5.18568e-05	0.000810453	no significance
1193	POFUT2	1037.21	0.370711	0.0915968	4.0472	5.18328e-05	0.000810453	no significance
1194	TBC1D14	943.06	0.701414	0.173332	4.04665	5.19554e-05	0.000811314	no significance
1195	IL18	1995.49	-0.70267	0.173668	-4.04605	5.20892e-05	0.000812722	no significance
1196	IL2RA	297.769	-0.842494	0.208256	-4.04548	5.2216e-05	0.000814019	no significance
1197	SGCG	6.54768	1.69878	0.42007	4.04403	5.25391e-05	0.000818372	UP
1198	STAT3	16329.1	0.329195	0.081455	4.04143	5.3126e-05	0.000826824	no significance
1199	MYO6	5861.68	0.489183	0.121055	4.04099	5.32268e-05	0.000827701	no significance
1200	IMPG1	17.7461	0.892423	0.220865	4.04057	5.33205e-05	0.000828467	no significance
1201	ADAM17	2119.07	0.529252	0.131016	4.03959	5.35449e-05	0.000829879	no significance
1202	NT5C	1402.57	-0.585648	0.144973	-4.03971	5.35173e-05	0.000829879	no significance
1203	RGN	80.8854	1.16068	0.287319	4.03969	5.35209e-05	0.000829879	UP
1204	HSPA1A	12278.8	-0.741819	0.183657	-4.03916	5.36435e-05	0.000830158	no significance
1205	TPT1	77284.4	-0.483655	0.119743	-4.03912	5.36519e-05	0.000830158	no significance
1206	ZNF511	585.182	-0.540506	0.133829	-4.03877	5.37312e-05	0.000830695	no significance
1207	BACE2	7060.12	0.624618	0.154745	4.03644	5.42674e-05	0.00083829	no significance
1208	CCNT2	2240.12	0.298053	0.0738946	4.03349	5.49549e-05	0.000848207	no significance
1209	RPS4X	104777	-0.505269	0.1253	-4.03247	5.51942e-05	0.000850492	no significance
1210	ZNF787	2674.53	-0.432934	0.107359	-4.03257	5.51706e-05	0.000850492	no significance
1211	HESX1	61.9204	-0.603611	0.149696	-4.03224	5.52489e-05	0.000850632	no significance
1212	HNRNPA1P48	276.711	-0.421285	0.104507	-4.03117	5.54989e-05	0.000853545	no significance
1213	SERPINI1	329.069	0.812728	0.201617	4.03104	5.55297e-05	0.000853545	no significance
1214	OTOF	44.7675	-1.04547	0.259382	-4.03061	5.56333e-05	0.000854433	DOWN
1215	CCHCR1	4566.59	-0.481891	0.119578	-4.02993	5.57941e-05	0.000856199	no significance
1216	TIMP4	19.5909	1.31045	0.325211	4.02953	5.58883e-05	0.000856235	UP
1217	ZSWIM4	443.454	0.705718	0.175133	4.02961	5.58688e-05	0.000856235	no significance
1218	PPP1R3F	281.157	-0.575469	0.142836	-4.02889	5.60413e-05	0.000857874	no significance
1219	MRPL23	2602.04	-0.69524	0.172608	-4.02786	5.62876e-05	0.000860231	no significance
1220	OAZ1	31455.2	-0.450979	0.11196	-4.02804	5.6243e-05	0.000860231	no significance
1221	ARPC3	14170.3	-0.333571	0.0828748	-4.025	5.69761e-05	0.000867972	no significance
1222	FUNDC2	3818.41	-0.387711	0.0963345	-4.02463	5.70646e-05	0.000867972	no significance
1223	NRTN	173.569	-0.952122	0.236576	-4.0246	5.70734e-05	0.000867972	no significance
1224	OGN	79.394	1.33449	0.331538	4.02515	5.69385e-05	0.000867972	UP
1225	SCGB1A1	54.5796	2.08473	0.517957	4.02492	5.69955e-05	0.000867972	UP
1226	TMEM52B	124.154	-1.23045	0.305679	-4.0253	5.69035e-05	0.000867972	DOWN
1227	NAPRT	3449.36	-0.56797	0.141149	-4.02391	5.72393e-05	0.000869077	no significance
1228	TIMM9	1265	-0.369538	0.0918315	-4.02409	5.71965e-05	0.000869077	no significance
1229	ICOS	164.333	-0.839322	0.208799	-4.01976	5.82585e-05	0.000883832	no significance
1230	SPAG9	4586.05	0.380505	0.09474	4.01631	5.91174e-05	0.000895405	no significance
1231	WTIP	707.81	-0.730713	0.18193	-4.01644	5.90834e-05	0.000895405	no significance
1232	CHD9	2878.32	0.366664	0.0913004	4.01601	5.91913e-05	0.000895797	no significance
1233	UNC13B	2608.91	0.433692	0.107997	4.0158	5.92448e-05	0.000895879	no significance
1234	NAT14	1336.58	-0.748999	0.186536	-4.0153	5.93701e-05	0.000897046	no significance
1235	MANEA	994.765	0.442742	0.110275	4.0149	5.94706e-05	0.000897838	no significance
1236	ARHGAP9	750.644	-0.740525	0.184464	-4.01446	5.95819e-05	0.00089879	no significance
1237	UGDH	3129.12	0.684295	0.170515	4.01311	5.99237e-05	0.000903216	no significance
1238	LIMD2	2216.7	-0.529309	0.131966	-4.01096	6.04728e-05	0.000910021	no significance
1239	TTC16	25.7047	-0.899229	0.224189	-4.01103	6.04534e-05	0.000910021	no significance
1240	CD2BP2	5305.34	-0.312923	0.0780256	-4.01052	6.05851e-05	0.000910975	no significance
1241	PSMG2	3854.5	-0.279511	0.0696983	-4.0103	6.06421e-05	0.000911097	no significance
1242	ENO3	357.464	-0.64901	0.161854	-4.00984	6.07607e-05	0.000912144	no significance
1243	SENP3	820.878	-0.427613	0.106667	-4.00885	6.1014e-05	0.00091521	no significance
1244	UQCRH	10532.5	-0.367325	0.091685	-4.00638	6.16577e-05	0.000924122	no significance
1245	PSMA5	8867.49	-0.331776	0.0828297	-4.00552	6.18804e-05	0.000926715	no significance
1246	SLURP1	392.723	-1.61517	0.403328	-4.00461	6.21204e-05	0.000929563	DOWN
1247	BX255925.3	1726.84	-0.399509	0.0998548	-4.0009	6.31024e-05	0.000942744	no significance
1248	UBXN11	2777.27	-0.550273	0.137537	-4.00091	6.31003e-05	0.000942744	no significance
1249	REEP5	8015.13	-0.29354	0.0733832	-4.0001	6.33163e-05	0.000945182	no significance
1250	RPL26	2404.89	-0.667509	0.166885	-3.99983	6.33887e-05	0.000945506	no significance
1251	MPND	715.317	-0.484226	0.121096	-3.9987	6.369e-05	0.000949241	no significance
1252	ARID5A	1629.36	-0.494409	0.123654	-3.99833	6.37911e-05	0.000949988	no significance
1253	ANKRD36B	80.8718	0.530782	0.132776	3.99757	6.39955e-05	0.000950753	no significance
1254	C1QL1	468.439	-1.07253	0.268279	-3.9978	6.39329e-05	0.000950753	DOWN
1255	SLAMF6	333.077	-0.943805	0.236092	-3.99762	6.39839e-05	0.000950753	no significance
1256	SPSB2	766.413	-0.59866	0.149781	-3.99689	6.41803e-05	0.000952741	no significance
1257	SEC23B	4709.39	0.342977	0.0858562	3.99479	6.47524e-05	0.000960468	no significance
1258	RDH13	1403.01	-0.516343	0.12927	-3.99431	6.48817e-05	0.000961621	no significance
1259	EPB41	1938.85	0.470555	0.11782	3.99384	6.50106e-05	0.000962767	no significance
1260	SLC17A4	3.24198	3.98337	0.99851	3.98931	6.62647e-05	0.000980561	UP
1261	PIDD1	2044.18	-0.397321	0.099633	-3.98785	6.66758e-05	0.000985861	no significance
1262	MCM9	969.018	0.330956	0.0830186	3.98653	6.70456e-05	0.000990543	no significance
1263	SELENOO	1716.96	-0.359167	0.0901013	-3.98626	6.71224e-05	0.000990893	no significance
1264	COX4I1	24015	-0.470095	0.117945	-3.9857	6.72806e-05	0.000992442	no significance
1265	C17orf80	1001.96	0.327442	0.0821709	3.98489	6.75107e-05	0.00099505	no significance
1266	C6orf136	1308.63	-0.291744	0.0732277	-3.98407	6.77457e-05	0.000997724	no significance
1267	MARCHF7	5061.66	0.280697	0.0704767	3.98284	6.80975e-05	0.00100198	no significance
1268	RNF220	3614.26	-0.250386	0.0628688	-3.98268	6.81425e-05	0.00100198	no significance
1269	MAPK15	560.292	-1.11381	0.279737	-3.98163	6.84435e-05	0.00100562	DOWN
1270	QPCTL	869.339	-0.47736	0.119908	-3.98106	6.86084e-05	0.00100725	no significance
1271	HECTD1	7012.34	0.318588	0.08003	3.98085	6.86682e-05	0.00100733	no significance
1272	ZNF407	767.042	0.30208	0.0758991	3.98002	6.89083e-05	0.00101006	no significance
1273	FBXO11	1393.25	0.399655	0.100436	3.97919	6.91503e-05	0.00101122	no significance
1274	TMEM155	14.0196	-1.31482	0.330412	-3.97933	6.91107e-05	0.00101122	DOWN
1275	ZFYVE16	1307.59	0.415691	0.104459	3.97946	6.90705e-05	0.00101122	no significance
1276	ABHD17B	1241.43	0.382071	0.0960557	3.9776	6.96151e-05	0.00101234	no significance
1277	AIDA	1193.73	0.326647	0.0821213	3.97762	6.96095e-05	0.00101234	no significance
1278	CERS2	2634.04	0.536748	0.134947	3.97749	6.96479e-05	0.00101234	no significance
1279	GAS6	7011.05	-0.696717	0.175151	-3.9778	6.95557e-05	0.00101234	no significance
1280	HECTD4	2477.78	0.317317	0.0797753	3.97763	6.96057e-05	0.00101234	no significance
1281	HPF1	1567.76	-0.346511	0.0871135	-3.9777	6.95862e-05	0.00101234	no significance
1282	RHOXF1	17.0918	-1.2627	0.317379	-3.97853	6.93428e-05	0.00101234	DOWN
1283	TYW1	1068.4	0.298422	0.0750286	3.97744	6.9661e-05	0.00101234	no significance
1284	PFDN6	3248.27	-0.444607	0.111794	-3.97703	6.97817e-05	0.0010133	no significance
1285	BAK1	2913.89	-0.44643	0.112281	-3.97602	7.0078e-05	0.00101681	no significance
1286	PAQR6	284.794	-0.719329	0.180931	-3.97571	7.01709e-05	0.00101737	no significance
1287	CLECL1	40.4042	-0.802507	0.201875	-3.97527	7.02986e-05	0.00101843	no significance
1288	UGT1A1	32.3796	1.80047	0.453028	3.9743	7.05879e-05	0.00102183	UP
1289	NUP160	3560.35	0.298943	0.0752271	3.97387	7.07132e-05	0.00102285	no significance
1290	SHPK	311.412	-0.513467	0.129252	-3.97259	7.10942e-05	0.00102756	no significance
1291	DOK3	444.851	-0.557421	0.140342	-3.97188	7.13074e-05	0.00102904	no significance
1292	KHDRBS2	0.881572	-1.60563	0.404235	-3.97203	7.12625e-05	0.00102904	DOWN
1293	NENF	4707.5	-0.558369	0.14065	-3.96992	7.18966e-05	0.00103675	no significance
1294	FAM209B	11.0676	-0.65273	0.164448	-3.96923	7.21053e-05	0.00103895	no significance
1295	H1-10	8153.24	-0.478716	0.120717	-3.9656	7.3211e-05	0.00105291	no significance
1296	POU5F1B	19.5241	-0.789495	0.199076	-3.9658	7.31517e-05	0.00105291	no significance
1297	TMCO3	3034.48	0.467722	0.117948	3.9655	7.32434e-05	0.00105291	no significance
1298	SF3B6	5746.03	-0.3023	0.0762446	-3.96487	7.34349e-05	0.00105485	no significance
1299	ITGAE	1445.47	-0.46717	0.117842	-3.96439	7.35853e-05	0.0010562	no significance
1300	IFI27L2	2824.15	-0.676988	0.170787	-3.96392	7.37295e-05	0.00105745	no significance
1301	CYP4F3	1660.93	1.12527	0.283902	3.96359	7.38307e-05	0.00105809	UP
1302	RWDD1	3146.43	-0.359365	0.0906743	-3.96325	7.39362e-05	0.00105879	no significance
1303	NAA35	1592.36	0.294617	0.0743443	3.96286	7.40558e-05	0.00105969	no significance
1304	COX14	1633.73	-0.481027	0.121443	-3.96093	7.46587e-05	0.00106749	no significance
1305	WDFY3	2035.24	0.38105	0.0962131	3.96048	7.47992e-05	0.00106868	no significance
1306	SLC1A3	2398.78	-1.00301	0.253358	-3.95886	7.53091e-05	0.00107514	DOWN
1307	ZNF691	755.938	-0.266059	0.0672116	-3.95852	7.54142e-05	0.00107582	no significance
1308	ROS1	121.389	1.6277	0.411242	3.95801	7.55773e-05	0.00107732	UP
1309	ZNF460	102.112	0.552302	0.139642	3.95512	7.64954e-05	0.00108958	no significance
1310	FCER1G	2040.77	-0.730782	0.1848	-3.95445	7.67116e-05	0.00109182	no significance
1311	USP8	2201.56	0.293754	0.0742891	3.9542	7.679e-05	0.0010921	no significance
1312	AL117339.4	12.9063	0.98505	0.249162	3.95346	7.70298e-05	0.00109332	no significance
1313	ALKBH7	1998.71	-0.533729	0.134999	-3.95358	7.69917e-05	0.00109332	no significance
1314	GFRA3	143.904	1.37541	0.347906	3.95339	7.70512e-05	0.00109332	UP
1315	BIRC6	4593.66	0.31429	0.0795062	3.95303	7.71686e-05	0.00109332	no significance
1316	RANBP2	5619.8	0.246813	0.0624343	3.95316	7.71269e-05	0.00109332	no significance
1317	NOP16	1326.8	-0.463027	0.117167	-3.95184	7.75526e-05	0.00109793	no significance
1318	POPDC2	109.518	-0.631443	0.159801	-3.95143	7.76848e-05	0.00109896	no significance
1319	MRPL55	2948.44	-0.48211	0.122021	-3.95104	7.78128e-05	0.00109994	no significance
1320	LMAN2	12646.3	-0.379548	0.0960963	-3.94966	7.82626e-05	0.00110546	no significance
1321	NLGN4X	266.091	1.37904	0.349304	3.94797	7.88182e-05	0.00111246	UP
1322	ANKRD40	1594.38	0.306095	0.0775499	3.94707	7.91123e-05	0.00111577	no significance
1323	RPS18	84875.2	-0.477898	0.121093	-3.94654	7.9287e-05	0.00111739	no significance
1324	MRPL51	7809.73	-0.433961	0.11	-3.94508	7.97724e-05	0.00112338	no significance
1325	BCL2L12	2221.38	-0.388095	0.0983869	-3.94458	7.99409e-05	0.0011249	no significance
1326	RAB3D	1542.97	0.549969	0.139442	3.94408	8.01084e-05	0.00112641	no significance
1327	ERI3	4047.86	-0.333339	0.0845288	-3.9435	8.03009e-05	0.00112827	no significance
1328	SMCR8	1561.72	0.432617	0.109723	3.94283	8.05271e-05	0.00113059	no significance
1329	SLC2A12	334.311	0.944189	0.239573	3.94113	8.10998e-05	0.00113778	no significance
1330	SBF1	5998.59	0.318721	0.0809097	3.93921	8.1749e-05	0.00114602	no significance
1331	ALPK3	1824.71	1.18317	0.300391	3.93877	8.19017e-05	0.00114706	UP
1332	RPS19	88961.3	-0.657188	0.166857	-3.93864	8.1946e-05	0.00114706	no significance
1333	B3GALT5	725.292	1.73402	0.440387	3.9375	8.23336e-05	0.00115162	UP
1334	CCND3	4317.49	-0.342621	0.0870572	-3.93559	8.29936e-05	0.00115824	no significance
1335	MAGOH	3693.61	-0.297228	0.0755202	-3.93574	8.29411e-05	0.00115824	no significance
1336	SLC12A2	2353.74	0.827936	0.210355	3.93589	8.28884e-05	0.00115824	no significance
1337	JAM3	114.719	0.867241	0.220446	3.93404	8.35303e-05	0.00116486	no significance
1338	CDC25B	10672.2	-0.504027	0.128132	-3.93366	8.36632e-05	0.00116585	no significance
1339	SIPA1	3171.59	-0.433257	0.110195	-3.93174	8.43328e-05	0.0011743	no significance
1340	CENPB	8866.62	-0.370843	0.0943279	-3.93143	8.44428e-05	0.00117495	no significance
1341	LYPLA2	6261.71	-0.338916	0.0862162	-3.931	8.45927e-05	0.00117587	no significance
1342	ZNF205	916.814	-0.411852	0.104773	-3.93088	8.46352e-05	0.00117587	no significance
1343	GGCT	2869.97	-0.407918	0.103786	-3.93039	8.4807e-05	0.00117737	no significance
1344	INHBE	8.29479	1.00843	0.256584	3.93022	8.48689e-05	0.00117737	UP
1345	DPY30	3562.94	-0.296815	0.0755248	-3.93004	8.49326e-05	0.00117737	no significance
1346	ARMC5	1285.23	-0.481696	0.122602	-3.92896	8.5314e-05	0.00118114	no significance
1347	FOLR3	22.3649	-1.44399	0.367529	-3.92891	8.53311e-05	0.00118114	DOWN
1348	CASKIN2	1768.61	0.38825	0.0988232	3.92873	8.53948e-05	0.00118115	no significance
1349	C12orf45	998.296	-0.430414	0.109562	-3.92849	8.54801e-05	0.00118134	no significance
1350	ZNF579	884.473	-0.58337	0.148503	-3.92834	8.55353e-05	0.00118134	no significance
1351	CYC1	8504.88	-0.398878	0.101544	-3.92814	8.56064e-05	0.00118144	no significance
1352	BECN1	2414	0.390504	0.0994305	3.9274	8.58681e-05	0.00118418	no significance
1353	SERTAD3	2464.17	-0.408767	0.104097	-3.92678	8.60922e-05	0.00118639	no significance
1354	RAG1	87.4723	0.941168	0.239815	3.92456	8.68866e-05	0.00119646	no significance
1355	MACROH2A1	14821.5	-0.277037	0.0705974	-3.92418	8.70257e-05	0.00119749	no significance
1356	CCND2	2224.27	-0.85177	0.217073	-3.92389	8.71318e-05	0.00119806	no significance
1357	CDKL5	720.126	0.543055	0.138409	3.92354	8.72555e-05	0.00119888	no significance
1358	PTGES2	3922.76	-0.375608	0.0957536	-3.92265	8.75794e-05	0.00120244	no significance
1359	ECSCR	29.5553	-0.781774	0.199353	-3.92156	8.79791e-05	0.00120626	no significance
1360	ZNHIT1	5468.08	-0.577966	0.147383	-3.92153	8.79867e-05	0.00120626	no significance
1361	GPA33	68.7349	1.28371	0.327393	3.92101	8.81785e-05	0.001208	UP
1362	FBL	15863.4	-0.513747	0.131046	-3.92037	8.84125e-05	0.00121032	no significance
1363	CD7	1231.52	-0.858956	0.219202	-3.91856	8.90807e-05	0.00121857	no significance
1364	CATSPER3	37.3993	-0.564789	0.144181	-3.91721	8.95795e-05	0.00122091	no significance
1365	CLINT1	7478.2	0.446602	0.114	3.91757	8.94469e-05	0.00122091	no significance
1366	DNAAF3	139.422	-1.05003	0.26805	-3.91727	8.9557e-05	0.00122091	DOWN
1367	RNASEH2A	21.0547	-0.581945	0.148552	-3.91746	8.94869e-05	0.00122091	no significance
1368	SNX20	475.115	-0.757705	0.1934	-3.91782	8.93525e-05	0.00122091	no significance
1369	SEC23IP	2383.67	0.278585	0.0711336	3.91637	8.98937e-05	0.0012243	no significance
1370	CUL3	2595.12	0.411708	0.105143	3.91571	9.01388e-05	0.00122674	no significance
1371	PNPLA8	2091.78	0.341264	0.0871586	3.91544	9.02409e-05	0.00122724	no significance
1372	SMC1A	12167.5	0.320272	0.0818053	3.91506	9.03834e-05	0.00122828	no significance
1373	LAT2	624.539	-0.530357	0.135486	-3.91447	9.06037e-05	0.00123038	no significance
1374	SLAMF1	179.93	-0.77678	0.198468	-3.91388	9.0823e-05	0.00123246	no significance
1375	LY86	242.432	-0.776891	0.198578	-3.91227	9.14344e-05	0.00123895	no significance
1376	NTAQ1	895.715	-0.326999	0.0835804	-3.91239	9.1389e-05	0.00123895	no significance
1377	FNDC1	329.847	1.00412	0.256765	3.91066	9.20441e-05	0.0012463	UP
1378	CHTF8	20.8102	0.673862	0.172344	3.90998	9.23035e-05	0.001248	no significance
1379	OSER1	3214.47	-0.29636	0.0757937	-3.91008	9.22641e-05	0.001248	no significance
1380	PAQR7	1728.15	-0.403628	0.103243	-3.90949	9.24923e-05	0.00124965	no significance
1381	PDE6A	26.5434	-1.19724	0.306327	-3.90837	9.29212e-05	0.00125454	DOWN
1382	CD37	764.946	-0.746026	0.190916	-3.90761	9.32122e-05	0.00125756	no significance
1383	HNRNPA1	40201.3	-0.229567	0.0587516	-3.90741	9.32897e-05	0.00125769	no significance
1384	STEAP2	801.895	0.751608	0.192444	3.90558	9.39987e-05	0.00126633	no significance
1385	SNF8	2366.84	-0.434452	0.111288	-3.90384	9.468e-05	0.00127459	no significance
1386	AHCYL1	8178.04	0.25054	0.0641862	3.90334	9.48743e-05	0.00127536	no significance
1387	SNX22	87.6148	-0.578246	0.148138	-3.90342	9.48413e-05	0.00127536	no significance
1388	SLC45A2	6.8799	-1.307	0.334904	-3.9026	9.51641e-05	0.00127834	DOWN
1389	CD209	141.382	-0.882355	0.226121	-3.90214	9.53474e-05	0.00127898	no significance
1390	EPN2	1079.94	0.618061	0.158403	3.90182	9.54707e-05	0.00127898	no significance
1391	NOP9	1252.45	0.363621	0.0931892	3.90196	9.54166e-05	0.00127898	no significance
1392	NSF	2719.35	0.311035	0.0797161	3.90178	9.54861e-05	0.00127898	no significance
1393	HIPK1	4160.91	0.339175	0.0869349	3.90148	9.56074e-05	0.00127949	no significance
1394	PRADC1	1580.71	-0.524834	0.134538	-3.90099	9.57985e-05	0.00127949	no significance
1395	THYN1	1849.3	-0.434235	0.111312	-3.90106	9.57717e-05	0.00127949	no significance
1396	TMEM215	77.2036	1.34049	0.343606	3.90123	9.57044e-05	0.00127949	UP
1397	EBF2	8.01886	1.1043	0.283213	3.89919	9.65136e-05	0.00128812	UP
1398	HOXC9	229.321	-0.894221	0.229401	-3.89806	9.69649e-05	0.00129321	no significance
1399	MGA	3834.92	0.298088	0.0765057	3.89629	9.76786e-05	0.0013018	no significance
1400	PARL	981.928	-0.607293	0.155961	-3.89388	9.86551e-05	0.00131387	no significance
1401	ATP5MF	2875.01	-0.606301	0.155717	-3.89361	9.8763e-05	0.00131437	no significance
1402	ARHGAP15	320.958	-0.747569	0.192035	-3.89288	9.90612e-05	0.0013174	no significance
1403	TRAPPC6B	215.359	0.495149	0.127203	3.89258	9.91819e-05	0.00131807	no significance
1404	KHNYN	2452.48	0.352679	0.090618	3.89193	9.94509e-05	0.0013205	no significance
1405	MFAP3	676.207	0.538242	0.138302	3.89179	9.95063e-05	0.0013205	no significance
1406	CD302	48.7826	0.575157	0.147865	3.88975	0.000100347	0.00132976	no significance
1407	PCDHA7	7.61458	1.41664	0.364197	3.88977	0.000100341	0.00132976	UP
1408	RPL10A	37112.1	-0.41442	0.106551	-3.88941	0.000100488	0.00133068	no significance
1409	SH3BP1	1366.53	-0.550947	0.141678	-3.88873	0.000100771	0.00133348	no significance
1410	ETV2	122.226	-0.559139	0.14383	-3.8875	0.000101283	0.00133931	no significance
1411	CPD	7434.98	0.616531	0.158615	3.88697	0.000101505	0.00133939	no significance
1412	MIA3	3579.44	0.271601	0.0698698	3.88725	0.000101388	0.00133939	no significance
1413	SPTBN1	11604.4	0.34562	0.0889161	3.88703	0.000101476	0.00133939	no significance
1414	CABYR	164.36	0.864474	0.222452	3.88611	0.000101864	0.00134318	no significance
1415	H2AJ	3975.23	-0.6241	0.160612	-3.88577	0.000102006	0.0013441	no significance
1416	WASL	4051.89	0.303841	0.078227	3.8841	0.000102709	0.00135241	no significance
1417	GPANK1	1543	-0.335539	0.0864566	-3.88101	0.000104023	0.00136874	no significance
1418	TMTC2	1152.01	0.525923	0.135518	3.88084	0.000104098	0.00136876	no significance
1419	INSL6	9.95803	-0.842083	0.216998	-3.8806	0.0001042	0.00136913	no significance
1420	LILRB2	383.048	-0.736844	0.189911	-3.87995	0.000104479	0.00137184	no significance
1421	PCDHA11	11.7939	2.26002	0.582602	3.87919	0.000104806	0.00137516	UP
1422	UNC5D	6.31124	-1.75104	0.45152	-3.87811	0.000105273	0.00138032	DOWN
1423	FKBP2	18.6646	-0.553981	0.142895	-3.87683	0.000105826	0.00138659	no significance
1424	JTB	919.539	-0.677578	0.174878	-3.87457	0.000106814	0.00139562	no significance
1425	POLR2E	8075.64	-0.363191	0.0937345	-3.87468	0.000106767	0.00139562	no significance
1426	PREPL	1878.6	0.33438	0.0862907	3.87504	0.000106605	0.00139562	no significance
1427	WSB2	4071.28	0.229338	0.0591904	3.87458	0.000106809	0.00139562	no significance
1428	EIF3I	14455.6	-0.275493	0.0711313	-3.87302	0.000107497	0.00140216	no significance
1429	FNDC3A	2493.07	0.424309	0.109558	3.87292	0.00010754	0.00140216	no significance
1430	LGALS1	15933.5	-0.758061	0.195732	-3.87295	0.000107528	0.00140216	no significance
1431	KANSL1	3356.92	0.273743	0.0706968	3.87207	0.000107917	0.00140608	no significance
1432	CNTN5	21.8065	1.65172	0.426652	3.87136	0.00010823	0.00140919	UP
1433	TRPM7	1976.85	0.374815	0.0968253	3.87104	0.000108371	0.00141003	no significance
1434	COA1	2321.3	-0.251466	0.0649774	-3.87005	0.000108811	0.00141477	no significance
1435	CXCL9	6864.3	-1.16365	0.300804	-3.86847	0.00010952	0.00142106	DOWN
1436	RBCK1	7102.65	-0.377346	0.0975404	-3.86862	0.000109454	0.00142106	no significance
1437	RDH10	8094.34	0.906588	0.234353	3.86846	0.000109523	0.00142106	no significance
1438	BRD1	2852.75	0.273352	0.0706929	3.86675	0.000110295	0.00142925	no significance
1439	TMEM54	7332.83	-0.574644	0.148613	-3.86672	0.000110308	0.00142925	no significance
1440	FAM204A	1723.07	-0.252975	0.0654583	-3.86467	0.000111239	0.00144032	no significance
1441	ASGR2	34.0165	-0.710287	0.183805	-3.86435	0.000111387	0.0014406	no significance
1442	CDH5	827.634	0.743058	0.192297	3.86411	0.000111493	0.0014406	no significance
1443	TMEM208	2901.55	-0.405286	0.104883	-3.86417	0.000111467	0.0014406	no significance
1444	SERPINC1	7.81166	-0.916949	0.237358	-3.86315	0.000111933	0.00144529	no significance
1445	IWS1	3423.52	0.193764	0.0501619	3.86278	0.000112105	0.00144651	no significance
1446	MTG1	261.228	-0.464997	0.120396	-3.86223	0.000112358	0.00144876	no significance
1447	RPS19BP1	4119.36	-0.452247	0.117144	-3.8606	0.000113109	0.00145745	no significance
1448	NEURL2	15.4431	-0.6919	0.179308	-3.85872	0.000113983	0.00146768	no significance
1449	POU3F1	328.825	-1.2967	0.336086	-3.85823	0.000114212	0.00146963	DOWN
1450	MFSD2B	62.7479	-0.708923	0.183758	-3.85792	0.000114355	0.00147045	no significance
1451	RPS16	56969.7	-0.536577	0.139117	-3.85703	0.000114775	0.00147483	no significance
1452	ANKRD17	5170.36	0.35469	0.0919779	3.85625	0.000115138	0.00147847	no significance
1453	PRPF40A	7309.14	0.237135	0.0615101	3.85523	0.000115622	0.00148367	no significance
1454	XPA	909.202	-0.318349	0.0826215	-3.8531	0.000116631	0.00149559	no significance
1455	DCTN3	3439.34	-0.348348	0.090415	-3.85276	0.000116792	0.00149662	no significance
1456	WIPF2	4503.71	0.274784	0.0713251	3.85257	0.000116887	0.00149681	no significance
1457	IDH1	6520.08	0.507796	0.13183	3.85189	0.00011721	0.00149992	no significance
1458	EIF2B3	1916.7	-0.301227	0.0782493	-3.84958	0.00011832	0.00151308	no significance
1459	GLYATL3	7.59142	3.3767	0.877261	3.84914	0.000118533	0.00151373	UP
1460	TLX1	12.8524	-1.79644	0.466695	-3.84928	0.000118464	0.00151373	DOWN
1461	COMMD7	2023.53	-0.528863	0.137408	-3.84886	0.000118671	0.00151445	no significance
1462	CLEC2D	604.983	-0.556844	0.144699	-3.84828	0.000118951	0.00151699	no significance
1463	TEAD4	1824.91	-0.476732	0.1239	-3.8477	0.00011923	0.00151951	no significance
1464	CNR2	17.7468	-0.958943	0.24936	-3.84561	0.000120252	0.00153148	no significance
1465	MARS2	497.589	0.439645	0.114344	3.84492	0.00012059	0.0015337	no significance
1466	XIRP1	61.0444	-1.26292	0.32846	-3.84497	0.000120569	0.0015337	DOWN
1467	PSMC3	10599.7	-0.340181	0.0884818	-3.84465	0.000120727	0.00153439	no significance
1468	UBE2E1	898.681	0.545709	0.141975	3.84369	0.000121198	0.00153933	no significance
1469	PCDHB6	14.3679	1.0153	0.264168	3.8434	0.000121342	0.00154011	UP
1470	SAP130	2153.22	0.237707	0.0618685	3.84213	0.000121971	0.00154704	no significance
1471	PKD1	2040.45	0.523984	0.136386	3.84191	0.00012208	0.00154737	no significance
1472	CIAO2B	4728.98	-0.402014	0.104644	-3.84173	0.000122172	0.00154749	no significance
1473	PROSER1	2691.32	0.306425	0.0797805	3.84085	0.000122609	0.00155196	no significance
1474	BRPF3	2244.82	0.413282	0.107647	3.83923	0.000123422	0.00156014	no significance
1475	RARRES1	6747.54	1.37668	0.358577	3.83929	0.000123391	0.00156014	UP
1476	ARSL	128.997	1.38775	0.361545	3.8384	0.000123841	0.00156437	UP
1477	SOST	18.5506	1.32871	0.346282	3.83706	0.000124514	0.00157075	UP
1478	TM4SF18	125.099	0.590106	0.153785	3.83721	0.000124438	0.00157075	no significance
1479	CXCR6	552.045	-0.857716	0.223742	-3.83351	0.000126326	0.00159253	no significance
1480	AC040162.1	81.6672	-0.463585	0.120954	-3.83273	0.000126729	0.00159548	no significance
1481	SATB2	267.064	0.5504	0.143605	3.83272	0.000126732	0.00159548	no significance
1482	HSPA1L	127.744	-0.429699	0.112122	-3.83241	0.000126895	0.00159646	no significance
1483	LSM6	1242.15	-0.29287	0.0764246	-3.83214	0.000127033	0.00159712	no significance
1484	PYDC1	7.15871	-1.98287	0.51754	-3.83134	0.00012745	0.00160128	DOWN
1485	MAGEA12	10.5335	-3.22174	0.841143	-3.8302	0.000128042	0.00160763	DOWN
1486	SLC1A6	24.6368	-1.80056	0.470165	-3.82963	0.000128334	0.00161022	DOWN
1487	DAZAP1	9535.42	-0.230315	0.0601446	-3.82936	0.000128478	0.00161094	no significance
1488	NR1H3	1204.43	-0.600763	0.156927	-3.82829	0.000129038	0.0016147	no significance
1489	SVBP	745.991	-0.383101	0.100069	-3.82838	0.000128987	0.0016147	no significance
1490	UBALD2	7692.54	-0.504043	0.131653	-3.82858	0.000128885	0.0016147	no significance
1491	NRGN	435.35	-0.705299	0.184269	-3.82755	0.000129423	0.00161843	no significance
1492	SLC17A5	870.503	0.432246	0.11294	3.82723	0.000129592	0.00161946	no significance
1493	KRT79	57.031	-1.33017	0.347573	-3.82703	0.000129697	0.00161969	DOWN
1494	APOM	152.002	-0.503188	0.131502	-3.82648	0.000129989	0.00162009	no significance
1495	COPE	6291.84	-0.477404	0.124763	-3.82648	0.000129988	0.00162009	no significance
1496	LRRC8E	45.6292	0.725127	0.189497	3.82659	0.000129932	0.00162009	no significance
1497	LPCAT3	589.247	0.553107	0.144562	3.82609	0.000130194	0.00162156	no significance
1498	RPL4	91220.4	-0.412289	0.107766	-3.8258	0.00013035	0.00162241	no significance
1499	CCNYL1	1347.77	0.492115	0.128666	3.82476	0.000130901	0.00162602	no significance
1500	RFESD	60.9677	-0.387382	0.101277	-3.82496	0.000130796	0.00162602	no significance
1501	UQCRFS1	4469.63	-0.36376	0.0951034	-3.82489	0.000130833	0.00162602	no significance
1502	CLDN20	8.13952	0.938675	0.245459	3.82416	0.000131219	0.00162888	no significance
1503	NLRC4	95.9054	-0.410406	0.107337	-3.82354	0.000131548	0.00163187	no significance
1504	SEPTIN2	17823.8	0.315501	0.0825289	3.82292	0.000131882	0.00163493	no significance
1505	APRT	6831.61	-0.425524	0.111319	-3.82255	0.00013208	0.0016363	no significance
1506	HYOU1	6102.27	0.513547	0.134385	3.82147	0.000132659	0.00164238	no significance
1507	SH3BP5	231.126	0.768047	0.200994	3.82124	0.000132784	0.00164284	no significance
1508	TAB2	4897.65	0.287142	0.0751517	3.82083	0.000133006	0.00164449	no significance
1509	PPP2R5D	1365.32	0.49343	0.129154	3.82046	0.000133201	0.00164581	no significance
1510	SHFL	1441.21	-0.450075	0.117815	-3.82018	0.000133355	0.00164663	no significance
1511	PRSS57	2.11043	-1.65452	0.433171	-3.81955	0.000133695	0.00164973	DOWN
1512	STX5	3471.28	-0.333778	0.0874035	-3.81882	0.000134091	0.00165352	no significance
1513	TNRC18	6088.52	0.364969	0.0955847	3.81827	0.000134388	0.00165609	no significance
1514	MRPL12	533.473	-0.61649	0.161481	-3.81773	0.000134685	0.00165865	no significance
1515	RAVER1	1026.64	0.560826	0.14697	3.81593	0.000135671	0.0016697	no significance
1516	RPS5	42689.2	-0.557184	0.146054	-3.81493	0.000136222	0.00167537	no significance
1517	FEN1	5829.14	-0.316391	0.0829434	-3.81454	0.000136439	0.00167568	no significance
1518	PAX9	1105.61	0.867792	0.227533	3.81391	0.000136787	0.00167568	no significance
1519	SCRN3	981.892	0.38988	0.102217	3.81425	0.000136596	0.00167568	no significance
1520	SSR4	12902.8	-0.555399	0.145616	-3.81414	0.000136659	0.00167568	no significance
1521	SUB1	11316	-0.339282	0.088952	-3.81422	0.000136614	0.00167568	no significance
1522	ZKSCAN1	4076.86	0.338151	0.0886616	3.81395	0.000136761	0.00167568	no significance
1523	HES7	17.2543	-1.28521	0.337005	-3.81364	0.000136937	0.00167643	DOWN
1524	TPSAB1	628.914	-1.022	0.268071	-3.81243	0.000137607	0.00168352	DOWN
1525	SLC2A6	487.82	-0.724629	0.190148	-3.81086	0.000138482	0.00169311	no significance
1526	HLA-DMA	6503.1	-0.756547	0.198585	-3.80968	0.000139145	0.0017001	no significance
1527	FBXO28	2892.41	0.24728	0.0649189	3.80905	0.0001395	0.00170254	no significance
1528	POLR3GL	864.794	-0.344825	0.0905288	-3.809	0.000139527	0.00170254	no significance
1529	SF3B5	5681.26	-0.456414	0.119852	-3.80815	0.000140009	0.00170731	no significance
1530	TIGIT	619.296	-0.837142	0.219855	-3.8077	0.000140267	0.00170933	no significance
1531	H2AZ2	13374.6	-0.265571	0.0697494	-3.8075	0.000140377	0.00170956	no significance
1532	HSD3B7	1068.49	-0.478421	0.125661	-3.80724	0.000140527	0.00171027	no significance
1533	RBM10	6060.19	-0.269944	0.0709073	-3.807	0.00014066	0.00171077	no significance
1534	MAGEC2	6.77493	-3.48949	0.916707	-3.80655	0.000140918	0.00171127	DOWN
1535	POLR2F	3073.41	-0.389121	0.102222	-3.80663	0.000140873	0.00171127	no significance
1536	TGFBRAP1	1677.82	0.24549	0.0644931	3.80645	0.000140976	0.00171127	no significance
1537	TREML2	23.3692	-0.946609	0.24874	-3.80561	0.000141456	0.00171597	no significance
1538	DNAJC14	678.645	0.499361	0.131235	3.80508	0.000141756	0.00171849	no significance
1539	AKAP13	5255.06	0.430035	0.113031	3.80457	0.000142048	0.00172092	no significance
1540	TBX19	225.366	-0.346755	0.0911684	-3.80346	0.000142689	0.00172643	no significance
1541	UCK1	2502	-0.285506	0.0750634	-3.80354	0.000142644	0.00172643	no significance
1542	LRRC8B	1758.57	0.410741	0.108026	3.80225	0.000143386	0.00173375	no significance
1543	CNST	1319.26	0.295849	0.0778305	3.8012	0.000144	0.00174004	no significance
1544	H4C2	5.17471	-1.07288	0.282451	-3.79847	0.000145593	0.00175815	DOWN
1545	CCDC85B	1195.01	-0.774381	0.203878	-3.79825	0.000145721	0.00175855	no significance
1546	PPBP	24.869	1.48196	0.39025	3.79746	0.000146186	0.00176303	UP
1547	POLE4	3768.07	-0.483859	0.127432	-3.79701	0.000146451	0.00176507	no significance
1548	KIAA1109	2769.01	0.383565	0.101026	3.79669	0.000146641	0.00176509	no significance
1549	LRRC34	84.4565	0.710467	0.187122	3.79681	0.000146569	0.00176509	no significance
1550	BCAT2	3205.82	-0.379103	0.0998727	-3.79586	0.000147133	0.00176987	no significance
1551	GIMAP1	214.773	-0.676021	0.178137	-3.79495	0.000147672	0.0017752	no significance
1552	MRPL11	4111.66	-0.47197	0.124406	-3.79379	0.000148365	0.00178239	no significance
1553	RSPO4	20.479	-1.40151	0.36949	-3.79308	0.000148789	0.00178633	DOWN
1554	PLEKHA5	1986.15	0.45313	0.11949	3.79219	0.000149327	0.00179164	no significance
1555	PLEKHJ1	3389.5	-0.456117	0.120289	-3.79183	0.000149539	0.00179299	no significance
1556	SH3RF1	1449.81	0.489395	0.129071	3.79168	0.000149632	0.00179299	no significance
1557	EIF3A	13441.9	0.397144	0.104754	3.79119	0.000149927	0.00179452	no significance
1558	HACE1	740.877	0.424822	0.112056	3.79115	0.000149953	0.00179452	no significance
1559	PML	9159.77	-0.424551	0.111992	-3.79091	0.000150096	0.00179509	no significance
1560	ARRDC2	2655.05	-0.456783	0.120513	-3.79033	0.000150445	0.00179811	no significance
1561	FAM207A	1014.19	-0.496561	0.131054	-3.78897	0.000151272	0.00180684	no significance
1562	LSM3	4077.15	-0.382007	0.10086	-3.78751	0.000152163	0.00181632	no significance
1563	IFNG	84.2874	-1.11291	0.293977	-3.78569	0.000153284	0.00182852	DOWN
1564	IYD	22.4591	1.54512	0.408185	3.78534	0.000153496	0.00182988	UP
1565	DUSP23	3237.3	-0.49417	0.130577	-3.78451	0.000154009	0.00183482	no significance
1566	LILRB3	273.146	-0.65773	0.173803	-3.78434	0.000154115	0.00183491	no significance
1567	ZC3H13	3410.34	0.346035	0.0914426	3.78418	0.000154217	0.00183496	no significance
1568	ISCU	4374.23	-0.231325	0.0611483	-3.78302	0.000154939	0.00184237	no significance
1569	KLHDC2	1382.12	0.352108	0.0931131	3.7815	0.000155883	0.00185242	no significance
1570	LAPTM5	4721.59	-0.689822	0.182504	-3.77976	0.000156977	0.00186423	no significance
1571	PRKCE	633.595	0.373982	0.0989708	3.77871	0.000157643	0.00187095	no significance
1572	AP003108.2	23.9727	-0.404109	0.106957	-3.77825	0.000157932	0.00187199	no significance
1573	GIMAP4	1074.64	-0.696637	0.184376	-3.77834	0.000157876	0.00187199	no significance
1574	TRIP12	7882.2	0.321561	0.0851356	3.77705	0.000158696	0.00187986	no significance
1575	ACYP1	914.962	-0.361183	0.0956306	-3.77685	0.000158823	0.00188016	no significance
1576	SMPD3	475.72	0.953957	0.252678	3.77538	0.000159764	0.0018901	no significance
1577	TUBB4B	32568.3	-0.307394	0.0814585	-3.77362	0.000160895	0.00190228	no significance
1578	ROCK1	2682.73	0.344798	0.0913802	3.77322	0.000161151	0.00190409	no significance
1579	DUSP2	1198.43	-0.778763	0.20643	-3.77252	0.000161608	0.00190829	no significance
1580	KLHDC8B	1790.74	-0.546151	0.144777	-3.77235	0.00016172	0.00190839	no significance
1581	ITGB1	13486.7	0.582332	0.154422	3.77104	0.00016257	0.001916	no significance
1582	SEC61G	4546.11	-0.433633	0.114989	-3.77108	0.000162545	0.001916	no significance
1583	HAGHL	321.699	-0.827314	0.219402	-3.77077	0.000162746	0.00191687	no significance
1584	ANKRD54	1659.27	-0.298937	0.0792952	-3.76992	0.000163299	0.00192216	no significance
1585	PRR14	2809.47	-0.229914	0.061005	-3.76878	0.000164048	0.00192976	no significance
1586	PHF19	3517.17	-0.341255	0.0905613	-3.76823	0.000164411	0.00193281	no significance
1587	H3C7	11.9898	-0.816577	0.216765	-3.7671	0.000165153	0.00193909	no significance
1588	PCDHA3	5.20436	1.38371	0.367309	3.76715	0.000165123	0.00193909	UP
1589	ANGPTL1	31.625	1.018	0.270324	3.76586	0.000165976	0.00194686	UP
1590	PTPN7	759.218	-0.710862	0.188768	-3.76579	0.000166024	0.00194686	no significance
1591	UTP25	1997.9	0.297408	0.0789801	3.7656	0.000166147	0.00194709	no significance
1592	SAT2	1574.51	-0.471784	0.125304	-3.76513	0.000166464	0.00194957	no significance
1593	HDAC8	878.301	-0.372067	0.0988393	-3.76437	0.00016697	0.00195316	no significance
1594	HDGFL2	4858.63	-0.369524	0.098164	-3.76435	0.00016698	0.00195316	no significance
1595	PSMG4	1026.81	-0.479948	0.127515	-3.76385	0.000167315	0.00195585	no significance
1596	MAP2K2	8775.04	-0.409598	0.108837	-3.76341	0.000167615	0.0019569	no significance
1597	YIPF2	1944	0.318897	0.0847353	3.76345	0.000167584	0.0019569	no significance
1598	HLX	151.583	-0.654128	0.173855	-3.7625	0.000168225	0.0019628	no significance
1599	PHKB	3900.52	0.269081	0.0715223	3.76219	0.000168431	0.00196397	no significance
1600	CD300A	536.041	-0.562877	0.149638	-3.76159	0.000168837	0.00196624	no significance
1601	IL17C	16.8188	1.32191	0.351438	3.76143	0.000168942	0.00196624	UP
1602	MYO18A	3327.97	0.500923	0.133167	3.76162	0.000168817	0.00196624	no significance
1603	GULP1	590.829	0.933132	0.248274	3.75848	0.000170947	0.00198833	no significance
1604	NGRN	682.11	0.477199	0.12701	3.75716	0.000171851	0.00199761	no significance
1605	IBTK	2675.72	0.354454	0.0943525	3.7567	0.000172167	0.00199958	no significance
1606	WDR38	34.8114	-1.15699	0.307989	-3.7566	0.000172235	0.00199958	DOWN
1607	ZCCHC17	2199.46	-0.24115	0.0642249	-3.75477	0.000173504	0.00201305	no significance
1608	ANKRD7	3.97551	1.43129	0.381231	3.75438	0.000173773	0.00201367	UP
1609	TARDBP	7219.86	-0.192822	0.0513587	-3.75443	0.000173738	0.00201367	no significance
1610	POLR2B	4424.41	0.394311	0.10505	3.75357	0.000174334	0.00201892	no significance
1611	SEC24C	1748.99	0.630886	0.168092	3.75322	0.000174579	0.0020205	no significance
1612	NUDT14	1548.46	-0.547475	0.145896	-3.75251	0.000175072	0.00202495	no significance
1613	SEMA4G	224.438	0.92677	0.247	3.7521	0.000175359	0.00202575	no significance
1614	SLC5A9	24.3423	1.14569	0.305338	3.75222	0.000175276	0.00202575	UP
1615	PCDHAC2	23.2099	1.8799	0.501071	3.75175	0.000175601	0.00202657	UP
1616	SMIM27	138.159	-0.35748	0.0952851	-3.75169	0.000175647	0.00202657	no significance
1617	KLF11	1471.15	0.425758	0.11352	3.75052	0.000176467	0.00203478	no significance
1618	KDM5C	9760.25	0.277056	0.0738827	3.74995	0.000176871	0.00203818	no significance
1619	RIMBP2	135.399	1.43658	0.383119	3.74971	0.000177041	0.00203886	UP
1620	TMEM87B	2751.88	0.301615	0.0804514	3.74903	0.000177518	0.0020431	no significance
1621	APBB3	692.168	-0.397355	0.106005	-3.74847	0.000177915	0.00204641	no significance
1622	SLC2A8	1363.93	-0.365126	0.0974247	-3.74778	0.000178408	0.00205081	no significance
1623	PDIA6	10015.1	0.423251	0.112943	3.74748	0.000178618	0.00205148	no significance
1624	RPL13	63732.5	-0.547027	0.145982	-3.74723	0.000178796	0.00205148	no significance
1625	WDR46	3680	-0.377243	0.10067	-3.74731	0.000178742	0.00205148	no significance
1626	ZNF622	2349.47	-0.430734	0.114977	-3.74624	0.000179502	0.00205831	no significance
1627	CYBC1	4645.33	-0.313086	0.0835837	-3.74578	0.000179836	0.00206088	no significance
1628	INTS2	937.876	0.401537	0.107224	3.74485	0.0001805	0.00206721	no significance
1629	FPGS	4443.57	-0.359901	0.0961254	-3.74408	0.000181057	0.00207232	no significance
1630	MAT2A	7635.77	0.432075	0.115425	3.74333	0.0001816	0.00207598	no significance
1631	SLC25A13	1785.09	0.331538	0.0885663	3.74338	0.000181561	0.00207598	no significance
1632	LMNA	45895.2	-0.39091	0.104438	-3.74297	0.000181855	0.00207762	no significance
1633	ACRV1	42.2826	-0.519839	0.138912	-3.74221	0.000182408	0.00208267	no significance
1634	LILRB4	918.382	-0.857562	0.229273	-3.74036	0.00018376	0.00209683	no significance
1635	ELMOD3	1090.48	-0.243571	0.0651308	-3.73972	0.000184229	0.00210001	no significance
1636	FMO5	210.525	0.820806	0.219487	3.73967	0.000184265	0.00210001	no significance
1637	PYHIN1	151.28	-0.873286	0.23353	-3.73951	0.000184381	0.00210005	no significance
1638	CLDN5	374.736	-0.759745	0.203203	-3.73886	0.000184859	0.00210295	no significance
1639	PARP4	4511.77	0.386487	0.10337	3.73885	0.000184861	0.00210295	no significance
1640	MTR	2086.59	0.278549	0.0745092	3.73845	0.000185157	0.00210306	no significance
1641	NDUFA4	8568.39	-0.36369	0.0972833	-3.73847	0.000185146	0.00210306	no significance
1642	POC5	595.752	-0.30078	0.0804573	-3.73838	0.00018521	0.00210306	no significance
1643	ATP8B1	4412.74	0.456842	0.122246	3.73707	0.000186181	0.0021128	no significance
1644	AGPAT2	5654.77	-0.586283	0.156935	-3.73583	0.000187097	0.00211982	no significance
1645	CDH23	247.97	-0.873561	0.233824	-3.73598	0.000186989	0.00211982	no significance
1646	DDIT3	1085.9	-0.502305	0.134458	-3.73577	0.00018714	0.00211982	no significance
1647	BOLA2B	49.9452	-0.601422	0.161002	-3.7355	0.00018734	0.0021208	no significance
1648	RPS2	65259.5	-0.462932	0.12394	-3.73514	0.000187611	0.00212257	no significance
1649	CZIB	1956.19	-0.250479	0.067064	-3.73492	0.000187774	0.00212314	no significance
1650	GPR160	1138.2	0.892016	0.238857	3.73452	0.000188072	0.00212521	no significance
1651	CCDC153	184.193	-0.616282	0.165037	-3.73421	0.000188302	0.00212652	no significance
1652	ARHGEF11	3338.31	0.312508	0.0836987	3.73373	0.000188668	0.00212936	no significance
1653	AK6	854.377	-0.305402	0.0818363	-3.73187	0.000190064	0.00214382	no significance
1654	ELAPOR1	3693.57	1.45669	0.390366	3.73161	0.000190258	0.00214468	UP
1655	UBA52	38177.5	-0.516418	0.138395	-3.73146	0.00019037	0.00214468	no significance
1656	DAGLA	291.017	0.795258	0.213132	3.73129	0.0001905	0.00214485	no significance
1657	ATF2	2415.31	0.308506	0.0826999	3.73043	0.000191155	0.00215092	no significance
1658	LRP5	4740.34	0.486798	0.1305	3.73026	0.000191279	0.00215102	no significance
1659	PSD	180.451	-0.671892	0.18018	-3.729	0.000192244	0.00216057	no significance
1660	MAP1B	1167.42	0.960405	0.257652	3.72753	0.000193368	0.0021719	no significance
1661	GSR	6101.82	0.532028	0.142739	3.72727	0.000193565	0.0021728	no significance
1662	GRM4	69.0546	-1.19415	0.320452	-3.72647	0.000194182	0.00217841	DOWN
1663	SPRY4	849.859	0.629093	0.16884	3.72596	0.00019457	0.00218082	no significance
1664	SYTL4	418.263	0.731071	0.196214	3.72589	0.00019463	0.00218082	no significance
1665	NIPA1	1875.92	0.371868	0.0998203	3.72538	0.000195022	0.0021839	no significance
1666	CHCHD10	2052.84	-0.650722	0.174686	-3.7251	0.000195241	0.00218503	no significance
1667	MED13L	3865.3	0.329869	0.08857	3.72439	0.000195787	0.00218983	no significance
1668	AGGF1	1108.08	-0.242163	0.0650346	-3.7236	0.000196398	0.00219535	no significance
1669	B4GALT7	1739.53	-0.331385	0.0890232	-3.72246	0.000197291	0.00220401	no significance
1670	NUTF2	7591.27	-0.340105	0.0913821	-3.72179	0.000197816	0.00220855	no significance
1671	EVL	2989.72	-0.490274	0.131741	-3.7215	0.000198039	0.00220972	no significance
1672	ZMYND19	2491.95	-0.335587	0.0901823	-3.7212	0.000198276	0.00221104	no significance
1673	SLC26A1	108.531	0.560673	0.150762	3.71893	0.000200068	0.00222968	no significance
1674	SPRED2	1566.01	0.448817	0.120719	3.71788	0.000200899	0.00223761	no significance
1675	HAVCR2	935.722	-0.699195	0.188085	-3.71744	0.000201253	0.00223914	no significance
1676	HIRA	855.402	-0.296434	0.079742	-3.71741	0.000201276	0.00223914	no significance
1677	SDE2	1943.82	0.370256	0.0996211	3.71664	0.000201887	0.0022446	no significance
1678	TRAPPC1	3239.04	-0.314026	0.0844988	-3.71634	0.000202131	0.00224596	no significance
1679	MICAL3	1271.91	0.473237	0.127402	3.71451	0.000203594	0.00226088	no significance
1680	ABTB1	2445.66	-0.507507	0.136649	-3.71394	0.000204057	0.00226467	no significance
1681	PPP1R16A	1398.22	-0.530747	0.142925	-3.71346	0.000204441	0.00226758	no significance
1682	EDC4	1961.47	0.40762	0.109799	3.71241	0.000205298	0.00227303	no significance
1683	FLT1	1358.04	0.547637	0.147506	3.71263	0.000205114	0.00227303	no significance
1684	KREMEN2	398.335	-0.853388	0.22987	-3.71247	0.000205244	0.00227303	no significance
1685	GPKOW	2107.23	-0.312582	0.0842417	-3.71053	0.000206823	0.00228855	no significance
1686	CYTH2	4651.64	-0.28233	0.0760976	-3.71011	0.00020717	0.00229104	no significance
1687	SYNDIG1L	7.06058	-0.948891	0.255847	-3.70882	0.000208227	0.00230136	no significance
1688	SQOR	3972.33	-0.528339	0.142473	-3.70834	0.000208625	0.00230303	no significance
1689	TP53INP2	2713.43	0.666929	0.179842	3.70842	0.000208559	0.00230303	no significance
1690	C20orf27	2718.89	-0.49935	0.134677	-3.70776	0.000209104	0.00230695	no significance
1691	TBCA	5578.79	-0.29313	0.0790626	-3.70756	0.000209263	0.00230734	no significance
1692	CDC5L	4043.57	0.273897	0.0739057	3.70603	0.000210532	0.00231996	no significance
1693	MTRES1	995.119	-0.379639	0.102446	-3.70577	0.000210751	0.002321	no significance
1694	ECI1	4989.59	-0.506488	0.136692	-3.70532	0.000211124	0.00232374	no significance
1695	TMEM30A	9983.18	0.349719	0.0943897	3.70505	0.000211345	0.0023248	no significance
1696	OTUD7B	2143.09	0.255673	0.0690168	3.70451	0.000211802	0.00232845	no significance
1697	ETFB	2114.68	-0.66353	0.179193	-3.70287	0.000213176	0.00234217	no significance
1698	AK1	534.724	-0.555044	0.149914	-3.70242	0.00021355	0.0023449	no significance
1699	GPD1L	1787.54	0.49622	0.134049	3.70179	0.000214081	0.00234935	no significance
1700	FAM107B	3942	0.696253	0.188214	3.69927	0.000216219	0.00237142	no significance
1701	TXNL4A	3666.39	-0.390098	0.105466	-3.69879	0.000216629	0.00237452	no significance
1702	TMEM211	25.7764	1.61821	0.437548	3.69836	0.000216998	0.00237716	UP
1703	PCYOX1	4637.94	0.323287	0.087428	3.69776	0.000217513	0.00238141	no significance
1704	FFAR4	72.5136	-0.94096	0.254488	-3.69746	0.00021777	0.00238282	no significance
1705	FERMT3	1236.41	-0.636298	0.172108	-3.69709	0.000218085	0.00238487	no significance
1706	USP32	2435.85	0.298853	0.0808401	3.69684	0.0002183	0.00238581	no significance
1707	RPP25L	1841.02	-0.367919	0.0995455	-3.69599	0.000219034	0.00239243	no significance
1708	ZNF408	1032.04	-0.303681	0.0821725	-3.69566	0.000219319	0.00239415	no significance
1709	DIPK2A	2988.56	0.588248	0.15918	3.69548	0.000219469	0.00239438	no significance
1710	SIGLEC1	824.995	-0.826323	0.22365	-3.69471	0.000220136	0.00240025	no significance
1711	ARMH1	101.14	-0.642938	0.17407	-3.69355	0.000221145	0.00240284	no significance
1712	CDC20	7397.98	-0.399916	0.108265	-3.69387	0.000220871	0.00240284	no significance
1713	CERS1	19.4534	-1.12648	0.304985	-3.69355	0.000221146	0.00240284	DOWN
1714	OR52N4	3.645	-1.11513	0.301906	-3.69364	0.000221068	0.00240284	DOWN
1715	RELL1	1763.6	-0.400053	0.108307	-3.69368	0.000221034	0.00240284	no significance
1716	RINT1	611.33	0.344651	0.0933004	3.69399	0.00022076	0.00240284	no significance
1717	KRAS	2950.68	0.286966	0.0777025	3.69314	0.000221502	0.0024053	no significance
1718	CCDC9	2458.77	-0.333961	0.0904321	-3.69294	0.000221672	0.00240575	no significance
1719	BICRAL	1181.06	0.318856	0.0863608	3.69214	0.000222377	0.0024103	no significance
1720	GSE1	4142.57	0.401556	0.108761	3.6921	0.000222406	0.0024103	no significance
1721	LMO3	201.897	1.17924	0.319403	3.69202	0.000222479	0.0024103	UP
1722	XCL2	57.2801	-0.899859	0.243773	-3.69138	0.00022304	0.00241497	no significance
1723	ELOC	3838.4	-0.339654	0.0920281	-3.69077	0.000223579	0.002418	no significance
1724	PCLAF	1851.5	-0.45467	0.123187	-3.6909	0.000223459	0.002418	no significance
1725	TSTD2	395.745	0.589425	0.159758	3.68948	0.000224711	0.00242884	no significance
1726	CCNQ	1799.21	-0.405881	0.110034	-3.68868	0.000225418	0.00243366	no significance
1727	CD86	646.925	-0.624153	0.169206	-3.68871	0.000225393	0.00243366	no significance
1728	COMMD9	2450.41	-0.334754	0.0907631	-3.68822	0.000225827	0.00243666	no significance
1729	PYCR1	1777.06	0.564814	0.153207	3.68662	0.000227254	0.00245064	no significance
1730	AL049697.1	8.48638	0.794716	0.215615	3.68582	0.000227969	0.00245693	no significance
1731	INO80	2425.59	0.249032	0.0675692	3.68559	0.000228177	0.00245775	no significance
1732	PPP2R3B	2041.77	-0.414762	0.112567	-3.68458	0.000229081	0.00246464	no significance
1733	SNCG	1876.35	-1.09381	0.296856	-3.68464	0.000229022	0.00246464	DOWN
1734	SMG6	864.694	0.529026	0.143601	3.684	0.000229602	0.00246882	no significance
1735	C2orf66	25.7707	-0.984099	0.267147	-3.68374	0.000229833	0.00246987	no significance
1736	RBM27	1506.62	-0.224626	0.0609823	-3.68346	0.000230092	0.00247124	no significance
1737	TAF6	1406.63	0.398389	0.108162	3.68325	0.000230276	0.00247178	no significance
1738	ESM1	453.123	0.882932	0.239736	3.68294	0.000230561	0.00247342	no significance
1739	MMP9	3189.12	-0.979672	0.266023	-3.68266	0.000230816	0.00247473	no significance
1740	RNASE1	5141.77	-0.706156	0.191812	-3.6815	0.000231866	0.00248456	no significance
1741	ZBED2	437.282	-0.951758	0.258575	-3.68078	0.000232523	0.00249017	no significance
1742	EEF1E1	507.887	-0.467513	0.127023	-3.68055	0.000232734	0.00249101	no significance
1743	GATC	1044.67	-0.239439	0.0650617	-3.68018	0.000233066	0.00249312	no significance
1744	CELSR1	8218.74	0.437769	0.118978	3.67942	0.000233761	0.00249913	no significance
1745	POLR2G	4338.3	-0.280557	0.0762604	-3.67894	0.000234204	0.00250243	no significance
1746	GSTCD	843.15	0.371576	0.101038	3.67757	0.000235466	0.00251447	no significance
1747	COX20	30.7323	0.519529	0.141366	3.67506	0.00023779	0.00253783	no significance
1748	LILRB5	100.746	-0.827777	0.225264	-3.67469	0.000238137	0.00253894	no significance
1749	NSD3	5012.44	0.276122	0.0751421	3.67466	0.000238166	0.00253894	no significance
1750	LLPH	1117.15	-0.297504	0.0809966	-3.67304	0.00023968	0.00255003	no significance
1751	PLXNA4	62.3849	0.947746	0.258033	3.67296	0.000239753	0.00255003	no significance
1752	SCML4	136.387	-0.950715	0.258833	-3.67308	0.000239645	0.00255003	no significance
1753	VKORC1	585.146	-0.518665	0.141197	-3.67335	0.00023939	0.00255003	no significance
1754	SNRPA1	3206.99	-0.298298	0.0812267	-3.67241	0.000240273	0.0025541	no significance
1755	ZNF292	2221.87	0.342857	0.0933741	3.67187	0.000240785	0.00255808	no significance
1756	PEX5L	13.3953	-1.11798	0.304504	-3.67147	0.000241163	0.00256064	DOWN
1757	SFTPD	162.077	-0.954996	0.260148	-3.67098	0.000241622	0.00256406	no significance
1758	ARHGAP4	5382.25	-0.584794	0.159322	-3.67052	0.000242061	0.00256725	no significance
1759	TMEM199	530.994	-0.295581	0.0805774	-3.66828	0.000244183	0.00258829	no significance
1760	C19orf67	3.60147	-0.981518	0.267643	-3.66727	0.000245151	0.00259566	no significance
1761	CCDC141	20.0642	-0.912184	0.248739	-3.66723	0.000245194	0.00259566	no significance
1762	EOMES	146.378	-1.0025	0.273376	-3.66712	0.000245297	0.00259566	DOWN
1763	ZNF584	691.385	-0.305819	0.0834028	-3.66678	0.000245627	0.00259769	no significance
1764	ARRB2	3146.84	-0.380592	0.103818	-3.66595	0.000246422	0.00260019	no significance
1765	BTLA	55.01	-0.840921	0.22936	-3.66638	0.00024601	0.00260019	no significance
1766	NPC2	8171.22	-0.343413	0.0936761	-3.66597	0.000246407	0.00260019	no significance
1767	NXNL2	79.4597	-1.05524	0.287843	-3.66604	0.000246339	0.00260019	DOWN
1768	EP400	3057.04	0.230764	0.0629577	3.66538	0.000246972	0.00260191	no significance
1769	FAM214A	1559.23	0.415124	0.113256	3.66535	0.000247004	0.00260191	no significance
1770	FIS1	4612.5	-0.510826	0.139361	-3.66549	0.000246861	0.00260191	no significance
1771	MTLN	1238.93	-0.591411	0.161466	-3.66276	0.000249509	0.00262682	no significance
1772	IL21R	246.229	-0.797852	0.21788	-3.6619	0.000250355	0.00263423	no significance
1773	F12	723.883	-0.668649	0.182606	-3.66169	0.000250552	0.00263483	no significance
1774	TMEM106B	2808.37	0.318623	0.0870279	3.66116	0.000251073	0.00263881	no significance
1775	ANGPT2	414.549	0.692179	0.189076	3.66085	0.000251375	0.0026405	no significance
1776	CKB	8764.98	-0.711274	0.194464	-3.65761	0.000254574	0.0026719	no significance
1777	PDZD11	3290.3	-0.319554	0.0873687	-3.65754	0.000254651	0.0026719	no significance
1778	PLA2G2D	258.069	-1.3389	0.366087	-3.65732	0.000254867	0.00267267	DOWN
1779	COX5A	7391.68	-0.382444	0.104589	-3.65664	0.000255545	0.00267706	no significance
1780	HSD17B8	1330.85	-0.449175	0.122839	-3.65661	0.000255574	0.00267706	no significance
1781	CTNNBL1	4456.68	-0.356599	0.0975316	-3.65623	0.000255947	0.00267947	no significance
1782	SLC10A7	689.706	0.349153	0.0955541	3.65398	0.000258205	0.00270159	no significance
1783	CUTA	8103.6	-0.471424	0.129025	-3.65373	0.000258453	0.00270267	no significance
1784	DCX	3.8235	1.68541	0.461388	3.65291	0.000259286	0.00270834	UP
1785	LIG3	1503.08	0.267066	0.0731103	3.65291	0.000259284	0.00270834	no significance
1786	ENTPD5	1092.15	0.439345	0.120285	3.65252	0.000259678	0.0027085	no significance
1787	SLC4A8	152.072	0.945497	0.258866	3.65246	0.000259737	0.0027085	no significance
1788	TPRN	1606.21	-0.487667	0.133516	-3.65249	0.000259705	0.0027085	no significance
1789	DYNLL1	17596	-0.281098	0.0769912	-3.65104	0.000261179	0.00272033	no significance
1790	MAN2A2	1566.22	0.463982	0.127086	3.65092	0.0002613	0.00272033	no significance
1791	PIK3C2A	2094.86	0.361485	0.0990122	3.65091	0.000261309	0.00272033	no significance
1792	COL9A3	264.99	0.987087	0.270391	3.65059	0.000261639	0.00272224	no significance
1793	RPS23	5292.26	-0.395705	0.108433	-3.64931	0.000262949	0.00273435	no significance
1794	TTC4	61.0634	-0.347594	0.0952539	-3.64913	0.000263129	0.00273469	no significance
1795	TFB2M	1069.77	0.273911	0.0750686	3.64881	0.00026346	0.00273661	no significance
1796	RRP8	1167.72	-0.282399	0.0774322	-3.64705	0.000265272	0.00275389	no significance
1797	BTNL8	9.47264	1.28289	0.351827	3.64638	0.000265963	0.00275953	UP
1798	FBXW8	693.274	0.24736	0.067845	3.64596	0.000266398	0.00276097	no significance
1799	NABP2	3382.42	-0.307856	0.0844368	-3.646	0.000266359	0.00276097	no significance
1800	GINS4	698.455	0.407698	0.111832	3.64565	0.000266722	0.00276279	no significance
1801	LHFPL5	71.0798	0.617711	0.169479	3.64476	0.000267642	0.00277054	no significance
1802	TTC28	654.63	0.50494	0.138543	3.64464	0.000267766	0.00277054	no significance
1803	BRI3BP	3119.11	0.304258	0.0834864	3.64441	0.00026801	0.00277152	no significance
1804	TFEB	1751.49	-0.404509	0.111002	-3.64417	0.000268259	0.00277256	no significance
1805	DENND6B	719.95	-0.57343	0.157488	-3.64111	0.000271467	0.0028021	no significance
1806	ITGAL	1182.86	-0.78912	0.216731	-3.64101	0.000271568	0.0028021	no significance
1807	MT1M	276.255	-1.05302	0.289189	-3.64128	0.000271289	0.0028021	DOWN
1808	HINT1	13719.1	-0.335359	0.0921555	-3.63906	0.000273639	0.00282069	no significance
1809	SLC66A2	3903.91	-0.317549	0.087262	-3.63902	0.000273673	0.00282069	no significance
1810	TRMT61A	1603.8	-0.332345	0.0913344	-3.63877	0.000273943	0.00282192	no significance
1811	SMPD4	4922.03	0.26084	0.0716914	3.63837	0.000274368	0.00282317	no significance
1812	TNRC6B	1884.45	0.277251	0.0761992	3.63851	0.000274222	0.00282317	no significance
1813	TESPA1	142.387	-0.699114	0.192185	-3.63771	0.00027507	0.00282884	no significance
1814	DYNC2I1	844.697	0.343527	0.0944709	3.63632	0.000276556	0.00283473	no significance
1815	HELZ	2858.1	0.301367	0.0828763	3.63635	0.000276526	0.00283473	no significance
1816	KLHDC4	2237.74	-0.310058	0.0852636	-3.63647	0.000276403	0.00283473	no significance
1817	LPGAT1	5316.39	0.502772	0.138237	3.63702	0.000275807	0.00283473	no significance
1818	TAMALIN	356.66	-0.621479	0.170899	-3.63653	0.000276337	0.00283473	no significance
1819	TOP3B	4.11083	0.759162	0.208747	3.63675	0.000276102	0.00283473	no significance
1820	CRACD	68.7431	0.972832	0.267558	3.63597	0.000276942	0.00283713	no significance
1821	RYR3	185.213	-0.865047	0.237933	-3.63568	0.000277252	0.00283875	no significance
1822	HLA-DOB	214.987	-0.687556	0.189178	-3.63445	0.000278578	0.00285076	no significance
1823	MALL	862.157	0.856344	0.235684	3.63344	0.000279671	0.0028588	no significance
1824	MFSD5	2800.34	-0.38471	0.105879	-3.63349	0.000279615	0.0028588	no significance
1825	C1QC	7328.28	-0.796262	0.219169	-3.6331	0.000280038	0.00286099	no significance
1826	MED17	208.894	-0.27748	0.0763806	-3.63286	0.000280299	0.00286208	no significance
1827	ALS2	1315.09	0.306802	0.0844731	3.63195	0.000281291	0.0028687	no significance
1828	LSM10	1641.98	-0.269921	0.0743208	-3.63184	0.000281408	0.0028687	no significance
1829	PUF60	11327.9	-0.342648	0.0943399	-3.63206	0.00028117	0.0028687	no significance
1830	PPCDC	965.542	-0.430406	0.118514	-3.63168	0.000281585	0.00286894	no significance
1831	RBM34	82.7519	-0.437424	0.120491	-3.63033	0.000283057	0.00288236	no significance
1832	SLC25A22	1956.1	-0.389945	0.107425	-3.62993	0.000283493	0.00288522	no significance
1833	FTO	1906.4	0.260058	0.0716572	3.6292	0.000284304	0.0028919	no significance
1834	BABAM2	1973.57	-0.298203	0.0822041	-3.62759	0.000286075	0.00290832	no significance
1835	GMCL1	2041.54	0.241376	0.0665481	3.6271	0.000286628	0.00291236	no significance
1836	TRAT1	90.0851	-0.957606	0.264039	-3.62676	0.000287003	0.00291458	no significance
1837	SESTD1	2287.09	0.520905	0.143661	3.62594	0.00028791	0.0029222	no significance
1838	AC004706.3	45.496	0.701917	0.193685	3.62401	0.000290068	0.00293452	no significance
1839	ACER2	151.609	0.609888	0.168286	3.62411	0.000289959	0.00293452	no significance
1840	EXOSC7	1965.66	-0.360251	0.0994049	-3.62408	0.000289992	0.00293452	no significance
1841	HAUS1	1743.75	-0.305387	0.0842565	-3.62449	0.000289537	0.00293452	no significance
1842	MYOG	1.02803	-1.68446	0.464805	-3.62402	0.000290059	0.00293452	DOWN
1843	NR2C2	1546.79	0.463658	0.127938	3.62408	0.000289992	0.00293452	no significance
1844	SIX3	82.1325	1.91881	0.529526	3.62364	0.000290482	0.00293711	UP
1845	S100A11	97786.2	-0.456367	0.125965	-3.62298	0.000291233	0.00294311	no significance
1846	FAM43B	26.3589	-0.985764	0.272144	-3.62221	0.000292097	0.00294551	no significance
1847	FNBP1L	3032.68	0.438436	0.121034	3.62243	0.000291849	0.00294551	no significance
1848	PRKRIP1	1928.15	-0.288568	0.0796663	-3.62221	0.000292102	0.00294551	no significance
1849	SLC35E2B	1680.06	0.413259	0.11408	3.62252	0.000291746	0.00294551	no significance
1850	NASP	15923.4	-0.253502	0.0700041	-3.62125	0.000293189	0.00295337	no significance
1851	STMN3	1691.95	-0.845403	0.233457	-3.62124	0.000293198	0.00295337	no significance
1852	INSL3	20.31	-0.693942	0.191643	-3.62102	0.000293449	0.0029543	no significance
1853	RABL6	7178.82	-0.3084	0.0851822	-3.62047	0.000294067	0.00295892	no significance
1854	SETDB1	1394.52	0.352158	0.0972812	3.62	0.000294601	0.0029627	no significance
1855	GUK1	15411.9	-0.376724	0.104099	-3.61891	0.000295848	0.00296883	no significance
[truncated: 16,790 more rows]
